# Supplementary material for: Analysis on the impact of internet use on residents’ tourism consumption behavior and the mechanism of action
Source: PLoS One. 2024 Oct 11;19(10):e0311998. doi: 10.1371/journal.pone.0311998 (PMC11469489; doi:10.1371/journal.pone.0311998)
Supplement: S1 Data — (XLSX) [file pone.0311998.s001.xlsx]

## Sheet: Sheet1
y	x	x1	n	x2	x3	x4	x10	x5	x6	x11	x7	x8	x9
1	3	0	1	北京市	1	1937	79	4	54000	10.9	1	4	2
0	4	0	1	北京市	2	1988	28	4	100000	11.51	1	3	3
0	4	4	1	北京市	2	1945	71	4	55200	10.92	1	5	2
1	4	0	1	北京市	1	1969	47	4	200000	12.21	0	4	3
1	3	4	1	北京市	1	1978	38	4	100000	11.51	1	5	3
1	4	4	1	北京市	2	1984	32	4	150000	11.92	2	4	3
0	4	0	1	北京市	2	1979	37	4	100000	11.51	0	5	3
1	4	0	1	北京市	2	1992	24	4	170000	12.04	0	3	3
1	3	0	1	北京市	2	1959	57	3	40000	10.6	1	4	2
1	4	0	1	北京市	2	1975	41	4	240000	12.39	2	4	3
0	2	0	0	北京市	1	1940	76	1	40000	10.6	1	1	2
0	0	0	0	北京市	2	1934	82	4	84000	11.34	1	4	3
1	4	0	1	北京市	1	1972	44	4	100000	11.51	1	5	3
1	4	0	1	北京市	2	1988	28	4	100000	11.51	1	5	2
0	0	0	0	北京市	2	1944	72	2	36000	10.49	1	4	3
1	4	6	1	北京市	2	1984	32	4	90000	11.41	0	5	3
1	2	1	1	北京市	2	1962	54	4	200000	12.21	3	5	3
0	0	0	0	北京市	1	1932	84	1	40000	10.6	0	2	2
1	4	0	1	北京市	2	1968	48	2	40000	10.6	1	5	1
0	1	1	0	北京市	1	1948	68	2	30000	10.31	0	3	2
0	0	0	0	北京市	2	1959	57	3	50000	10.82	0	4	3
1	3	1	1	北京市	1	1961	55	3	20000	9.9	0	2	2
1	4	2	1	北京市	2	1988	28	2	30000	10.31	0	5	1
1	0	0	1	北京市	1	1950	66	2	30000	10.31	1	3	2
1	0	0	0	北京市	1	1946	70	1	40000	10.6	1	2	2
0	4	2	0	北京市	2	1956	60	2	48000	10.78	1	3	3
1	3	2	0	北京市	1	1964	52	3	30000	10.31	1	3	2
0	0	0	0	北京市	1	1953	63	1	36000	10.49	0	2	3
1	1	1	1	北京市	1	1971	45	2	12000	9.39	0	3	2
1	4	0	1	北京市	1	1952	64	2	30000	10.31	1	3	2
1	3	4	1	北京市	1	1975	41	4	72000	11.18	1	4	1
0	3	2	1	北京市	1	1963	53	3	40000	10.6	1	3	2
0	0	0	0	北京市	2	1957	59	2	26000	10.17	1	1	2
0	0	0	0	北京市	1	1935	81	2	50000	10.82	1	3	3
1	0	0	0	北京市	2	1957	59	3	48000	10.78	1	2	3
1	3	0	1	北京市	1	1982	34	4	120000	11.7	1	3	3
1	3	0	0	北京市	1	1953	63	2	40000	10.6	1	3	3
1	4	0	1	北京市	2	1984	32	4	150000	11.92	0	3	3
1	4	0	1	北京市	1	1965	51	4	85000	11.35	0	4	3
0	0	0	0	北京市	2	1938	78	1	45600	10.73	0	3	2
0	0	0	0	北京市	1	1973	43	3	800000	13.59	0	2	3
1	3	0	1	北京市	2	1985	31	3	50000	10.82	0	5	3
1	4	0	1	北京市	1	1969	47	3	50000	10.82	0	4	3
1	4	0	1	北京市	1	1974	42	3	40000	10.6	0	3	1
1	4	3	1	北京市	1	1995	21	4	48000	10.78	2	5	3
1	4	0	1	北京市	2	1977	39	2	50000	10.82	1	4	3
0	3	0	0	北京市	1	1981	35	2	20000	9.9	0	4	1
1	4	2	1	北京市	1	1937	79	3	60000	11	0	4	4
1	3	1	1	北京市	1	1955	61	1	20000	9.9	1	4	3
0	2	0	0	北京市	1	1937	79	3	60000	11	0	2	4
0	4	0	1	北京市	2	1982	34	3	10000	9.21	1	2	1
1	4	0	1	北京市	2	1971	45	4	60000	11	0	3	3
1	4	3	1	北京市	2	1984	32	2	70000	11.16	2	4	2
0	0	0	0	北京市	1	1958	58	3	36000	10.49	1	4	2
0	0	0	0	北京市	1	1948	68	2	2800	7.94	0	1	1
1	4	0	1	北京市	1	1996	20	3	50000	10.82	0	3	3
0	4	1	0	北京市	1	1954	62	3	10000	9.21	1	2	3
0	4	2	0	北京市	1	1991	25	4	80000	11.29	0	4	2
0	4	0	0	北京市	2	1994	22	4	30000	10.31	0	4	2
0	3	0	0	北京市	2	1992	24	3	100000	11.51	0	5	3
0	4	3	0	北京市	1	1985	31	4	50000	10.82	0	4	2
1	3	5	1	北京市	2	1983	33	4	60000	11	1	4	3
1	3	3	1	北京市	2	1958	58	3	80000	11.29	1	5	3
0	4	1	1	北京市	1	1968	48	2	10000	9.21	0	4	1
1	4	0	1	北京市	1	1984	32	4	170000	12.04	1	5	3
0	1	0	0	北京市	1	1963	53	2	20000	9.9	1	4	2
1	4	0	1	北京市	2	1991	25	3	40000	10.6	0	4	2
0	4	3	1	北京市	1	1990	26	4	50000	10.82	0	5	2
1	3	0	0	北京市	2	1954	62	3	3300	8.1	0	3	3
0	0	1	0	北京市	2	1951	65	2	36000	10.49	1	2	2
1	0	0	1	北京市	2	1949	67	1	10000	9.21	1	5	3
0	0	0	0	北京市	2	1944	72	3	48000	10.78	1	3	3
1	4	1	1	北京市	2	1990	26	3	30000	10.31	0	5	1
0	2	0	0	北京市	1	1963	53	3	30000	10.31	0	3	2
0	4	0	0	北京市	2	1975	41	2	80000	11.29	0	3	2
1	4	0	1	北京市	1	1994	22	4	10000	9.21	0	5	2
0	0	0	0	北京市	1	1955	61	3	35000	10.46	0	3	3
1	4	0	1	北京市	1	1954	62	3	35000	10.46	0	4	3
1	4	5	1	北京市	1	1969	47	4	200000	12.21	1	3	4
1	3	0	1	北京市	1	1967	49	4	50000	10.82	0	4	3
0	3	1	0	北京市	2	1967	49	4	100000	11.51	0	2	2
1	0	0	0	北京市	2	1937	79	2	60000	11	1	3	3
1	4	0	1	北京市	2	1978	38	4	120000	11.7	1	4	3
1	2	0	1	北京市	2	1954	62	2	40000	10.6	0	2	1
1	3	0	1	北京市	1	1959	57	3	30000	10.31	0	5	3
0	0	0	0	北京市	1	1956	60	1	48000	10.78	0	2	2
1	1	1	0	北京市	1	1955	61	2	39000	10.57	0	4	3
0	0	0	0	北京市	1	1939	77	1	42000	10.65	1	3	3
1	0	0	0	北京市	2	1955	61	2	30000	10.31	1	4	3
0	0	0	0	北京市	1	1934	82	1	40000	10.6	0	1	3
0	0	0	0	北京市	1	1943	73	1	42000	10.65	0	3	3
1	3	0	1	北京市	1	1934	82	2	47000	10.76	0	4	3
0	4	2	1	北京市	2	1969	47	1	50000	10.82	1	3	3
1	3	0	1	北京市	2	1972	44	3	200000	12.21	0	5	3
1	4	2	1	北京市	1	1982	34	4	70000	11.16	0	4	3
1	3	0	1	北京市	1	1963	53	4	300000	12.61	0	5	4
0	0	0	0	北京市	2	1968	48	2	20000	9.9	0	3	2
1	1	0	1	北京市	1	1964	52	3	20000	9.9	0	4	2
1	0	3	1	北京市	2	1969	47	4	100000	11.51	1	5	4
1	4	0	1	北京市	2	1958	58	4	48000	10.78	1	3	3
0	0	0	0	北京市	2	1937	79	4	60000	11	1	5	4
1	0	0	0	北京市	1	1941	75	2	40000	10.6	0	2	2
0	0	0	0	北京市	2	1937	79	4	150000	11.92	2	4	5
0	0	0	0	北京市	1	1947	69	1	36000	10.49	0	4	2
1	3	0	1	北京市	1	1972	44	4	100000	11.51	1	3	3
1	4	0	1	北京市	1	1993	23	4	50000	10.82	0	4	3
1	3	0	1	北京市	1	1984	32	4	100000	11.51	1	4	4
0	4	0	0	北京市	2	1962	54	4	84000	11.34	2	4	3
0	0	0	0	北京市	1	1934	82	3	50000	10.82	1	3	3
0	0	0	0	北京市	1	1933	83	2	48000	10.78	0	4	4
1	4	0	0	北京市	1	1937	79	4	100000	11.51	0	3	4
1	3	0	0	北京市	2	1946	70	4	85000	11.35	1	3	4
0	0	0	0	北京市	2	1939	77	2	40000	10.6	1	2	2
1	2	2	1	北京市	2	1991	25	4	100000	11.51	1	4	2
0	4	0	0	北京市	1	1959	57	3	33600	10.42	0	2	2
0	4	0	0	北京市	1	1958	58	4	60000	11	1	4	2
0	1	0	0	北京市	2	1936	80	4	60000	11	1	3	3
1	3	1	0	北京市	2	1953	63	4	200000	12.21	1	4	2
0	4	0	0	北京市	1	1977	39	4	200000	12.21	1	5	3
0	4	0	0	北京市	1	1967	49	2	20000	9.9	0	2	3
1	3	0	0	北京市	2	1959	57	3	40000	10.6	1	5	2
1	4	2	1	北京市	2	1962	54	4	250000	12.43	1	4	4
0	0	0	0	北京市	2	1951	65	2	36000	10.49	1	3	2
1	4	3	1	北京市	2	1976	40	4	100000	11.51	1	3	3
1	4	0	1	北京市	2	1956	60	4	60000	11	1	5	3
0	4	0	1	北京市	2	1966	50	4	80000	11.29	1	5	3
0	0	0	0	北京市	1	1937	79	2	43200	10.67	1	1	2
0	0	1	0	北京市	1	1946	70	3	44000	10.69	1	4	3
0	2	0	0	北京市	1	1946	70	3	70000	11.16	0	3	4
1	4	0	1	北京市	1	1983	33	4	60000	11	1	5	2
1	1	0	0	北京市	1	1958	58	3	24000	10.09	1	5	2
1	3	0	1	北京市	1	1956	60	3	24000	10.09	1	4	2
1	3	0	1	北京市	1	1959	57	3	960000	13.77	0	2	2
1	4	3	1	北京市	2	1980	36	4	120000	11.7	0	5	3
1	4	0	1	北京市	1	1982	34	4	100000	11.51	2	4	3
1	4	0	1	北京市	1	1978	38	4	50000	10.82	1	5	3
1	4	0	1	北京市	1	1987	29	4	180000	12.1	0	4	3
1	2	0	1	北京市	1	1957	59	3	3000	8.01	1	3	1
0	0	0	0	北京市	1	1935	81	1	30000	10.31	0	3	1
1	4	0	1	北京市	2	1993	23	4	100000	11.51	1	5	3
1	3	3	1	北京市	1	1981	35	4	40000	10.6	1	4	2
0	2	1	0	北京市	2	1951	65	2	46800	10.75	0	3	2
0	1	0	1	北京市	1	1978	38	1	45600	10.73	0	3	2
1	4	0	1	北京市	2	1988	28	4	80000	11.29	1	4	2
0	1	0	0	北京市	1	1954	62	2	30000	10.31	0	3	3
0	0	0	0	北京市	1	1941	75	3	84000	11.34	1	3	3
0	0	0	0	北京市	2	1947	69	1	43200	10.67	0	4	2
1	3	2	1	北京市	2	1972	44	3	48000	10.78	0	4	3
1	3	0	1	北京市	1	1972	44	4	100000	11.51	0	4	3
1	4	0	0	北京市	2	1980	36	2	30000	10.31	1	5	1
1	0	0	0	北京市	1	1945	71	2	36000	10.49	0	2	3
1	4	2	0	北京市	1	1957	59	2	39600	10.59	0	4	3
1	3	4	1	北京市	2	1950	66	2	40000	10.6	1	2	1
1	0	0	0	北京市	2	1931	85	3	66000	11.1	1	4	3
0	0	0	0	北京市	2	1935	81	2	55000	10.92	1	2	3
1	3	0	0	北京市	2	1951	65	2	44400	10.7	1	4	2
1	3	3	1	北京市	2	1967	49	4	104316	11.56	1	3	3
0	3	1	1	北京市	1	1937	79	2	40000	10.6	1	2	3
1	4	3	1	北京市	1	1982	34	4	200000	12.21	2	4	4
0	3	0	0	北京市	2	1953	63	2	50000	10.82	0	4	3
1	4	0	1	北京市	1	1985	31	4	130000	11.78	0	4	2
0	3	3	0	北京市	2	1946	70	3	56000	10.93	0	3	3
0	0	0	0	北京市	1	1954	62	1	36000	10.49	1	2	3
1	4	0	0	北京市	2	1947	69	4	60000	11	1	4	4
0	3	1	1	北京市	1	1949	67	4	50400	10.83	2	4	3
0	0	0	0	北京市	2	1934	82	2	96000	11.47	1	3	4
0	4	0	1	北京市	2	1990	26	4	200000	12.21	1	5	2
1	4	0	1	北京市	2	1995	21	3	30000	10.31	0	2	4
0	3	0	0	北京市	1	1969	47	3	20000	9.9	0	4	3
0	0	0	0	北京市	2	1955	61	4	50000	10.82	1	3	3
0	0	0	0	北京市	2	1949	67	2	40000	10.6	1	1	2
0	3	1	1	北京市	1	1968	48	2	30000	10.31	0	4	2
0	4	0	1	北京市	1	1992	24	4	50000	10.82	0	4	3
0	4	2	1	北京市	1	1990	26	4	66000	11.1	1	4	3
0	4	0	0	北京市	2	1948	68	3	50000	10.82	0	4	2
1	4	4	1	北京市	2	1983	33	4	80000	11.29	0	3	3
0	4	0	0	北京市	2	1985	31	4	200000	12.21	0	3	3
0	4	3	1	北京市	2	1956	60	3	60000	11	1	4	3
0	4	2	1	北京市	1	1965	51	3	20000	9.9	1	4	1
1	3	2	0	北京市	1	1951	65	2	33000	10.4	2	3	3
0	0	0	0	北京市	2	1937	79	2	44000	10.69	0	4	3
0	4	0	1	北京市	1	1987	29	4	50000	10.82	1	4	3
1	4	3	1	北京市	1	1990	26	4	100000	11.51	0	4	2
0	3	3	1	北京市	1	1988	28	4	40000	10.6	0	4	3
0	1	0	0	北京市	1	1976	40	2	20000	9.9	1	2	3
1	4	0	1	北京市	2	1981	35	4	100000	11.51	1	5	3
1	4	0	1	北京市	2	1987	29	4	300000	12.61	0	5	4
1	4	0	1	北京市	2	1997	19	4	15000	9.62	2	4	4
1	4	6	1	北京市	2	1981	35	4	350000	12.77	1	4	3
1	4	0	1	北京市	2	1965	51	4	450000	13.02	2	5	4
1	4	0	1	北京市	2	1992	24	4	100000	11.51	0	4	2
0	4	0	1	北京市	2	1986	30	4	150000	11.92	0	5	3
0	4	0	1	北京市	2	1985	31	4	100000	11.51	0	5	3
1	4	0	0	北京市	2	1979	37	4	120000	11.7	2	5	2
1	4	0	1	北京市	1	1984	32	4	300000	12.61	1	3	3
1	4	0	1	北京市	2	1990	26	4	120000	11.7	0	4	3
1	4	0	1	北京市	2	1992	24	4	100000	11.51	0	3	3
0	3	0	0	北京市	2	1966	50	2	50000	10.82	0	1	3
1	3	0	0	北京市	2	1955	61	3	20000	9.9	0	4	3
1	4	0	1	北京市	2	1941	75	4	50000	10.82	1	4	2
1	4	0	0	北京市	2	1950	66	4	800000	13.59	0	3	2
1	0	1	0	北京市	1	1966	50	1	20000	9.9	2	5	3
1	4	2	1	北京市	1	1971	45	4	40000	10.6	1	3	3
1	4	0	1	北京市	2	1983	33	4	150000	11.92	0	4	3
1	3	0	0	北京市	2	1951	65	3	42000	10.65	0	3	2
1	4	0	0	北京市	2	1988	28	3	100000	11.51	0	3	3
1	4	0	1	北京市	1	1995	21	4	66000	11.1	1	5	4
1	3	1	0	北京市	1	1970	46	2	50000	10.82	2	4	3
1	4	0	1	北京市	1	1984	32	4	120000	11.7	0	4	2
0	4	0	1	北京市	1	1986	30	4	200000	12.21	2	5	4
1	4	0	1	北京市	2	1953	63	4	54000	10.9	0	5	2
0	1	1	0	北京市	2	1939	77	4	70000	11.16	1	5	3
0	1	3	0	北京市	2	1958	58	3	30000	10.31	0	4	2
1	3	0	1	北京市	1	1987	29	4	190000	12.15	0	5	3
1	3	0	1	北京市	2	1962	54	4	260000	12.47	1	4	4
1	4	0	1	北京市	1	1997	19	4	5000	8.52	0	4	3
0	0	0	0	北京市	1	1933	83	1	18000	9.8	0	4	3
1	3	0	1	北京市	1	1962	54	3	36000	10.49	1	3	2
0	3	1	0	北京市	1	1954	62	2	50000	10.82	1	4	4
0	2	2	0	北京市	2	1938	78	3	42000	10.65	1	3	3
1	4	0	1	北京市	2	1994	22	4	8000	8.99	1	3	2
1	4	0	1	北京市	1	1986	30	4	100000	11.51	1	4	3
1	4	0	1	北京市	2	1993	23	4	400	5.99	0	5	3
1	4	5	1	北京市	2	1982	34	3	60000	11	0	5	3
0	3	1	0	北京市	1	1962	54	4	36000	10.49	1	2	2
1	4	1	1	北京市	1	1940	76	3	60000	11	1	3	3
1	4	0	1	北京市	2	1995	21	4	24000	10.09	0	4	4
0	3	0	0	北京市	1	1987	29	4	200000	12.21	0	5	4
1	4	2	1	北京市	1	1982	34	4	400000	12.9	2	5	4
0	3	0	0	北京市	1	1937	79	2	42000	10.65	0	4	2
0	0	0	0	北京市	1	1955	61	2	24000	10.09	1	4	3
0	0	0	0	北京市	1	1951	65	2	35000	10.46	1	4	4
1	3	0	1	北京市	1	1989	27	2	60000	11	0	5	3
0	3	0	1	北京市	1	1963	53	4	30000	10.31	2	5	2
0	4	0	1	北京市	1	1956	60	3	48000	10.78	1	2	3
1	4	0	1	北京市	1	1994	22	4	100000	11.51	0	5	3
1	4	0	1	北京市	2	1943	73	4	30000	10.31	1	4	2
1	4	0	1	北京市	2	1997	19	3	30000	10.31	0	5	2
1	3	0	1	北京市	2	1960	56	4	100000	11.51	1	3	3
1	0	1	0	北京市	1	1951	65	2	36000	10.49	1	3	3
1	4	0	1	北京市	1	1990	26	4	70000	11.16	0	5	2
0	1	0	0	北京市	2	1943	73	4	80000	11.29	0	1	3
1	4	4	1	北京市	1	1977	39	4	50000	10.82	2	5	3
1	3	0	1	北京市	1	1972	44	4	100000	11.51	1	5	4
1	4	0	1	北京市	1	1989	27	4	200000	12.21	0	5	3
0	3	0	1	北京市	1	1942	74	3	48000	10.78	2	2	2
1	3	0	1	北京市	1	1993	23	4	60000	11	1	5	3
1	4	3	1	北京市	2	1976	40	4	100000	11.51	2	5	2
1	4	0	1	北京市	2	1965	51	4	120000	11.7	0	3	2
1	4	0	1	北京市	1	1996	20	4	8500	9.05	0	5	3
0	4	0	1	北京市	2	1976	40	4	150000	11.92	1	5	3
1	4	3	1	北京市	1	1963	53	4	300000	12.61	5	3	4
1	2	1	0	北京市	1	1965	51	3	24000	10.09	1	3	2
1	4	0	1	北京市	2	1976	40	3	100000	11.51	3	4	3
0	4	2	1	北京市	1	1931	85	4	108000	11.59	2	3	3
0	0	0	0	北京市	1	1943	73	2	24000	10.09	0	3	3
1	4	0	1	北京市	2	1955	61	3	40000	10.6	1	4	3
1	4	0	1	北京市	2	1982	34	4	300000	12.61	1	5	4
0	2	0	0	北京市	2	1948	68	3	36000	10.49	0	1	2
0	0	0	0	北京市	1	1949	67	2	40000	10.6	0	4	2
1	4	0	1	北京市	1	1957	59	4	50000	10.82	2	3	3
1	4	3	1	北京市	2	1974	42	4	200000	12.21	1	4	3
1	4	2	1	北京市	2	1961	55	4	70000	11.16	1	4	3
1	4	0	1	北京市	1	1977	39	4	100000	11.51	0	4	3
1	4	3	1	北京市	1	1989	27	4	60000	11	1	4	2
1	4	0	1	北京市	2	1976	40	4	130000	11.78	3	4	3
1	3	2	1	北京市	2	1964	52	4	60000	11	1	4	3
1	3	2	0	北京市	2	1957	59	4	130000	11.78	1	5	4
0	0	0	0	北京市	1	1955	61	3	36000	10.49	0	3	3
0	4	0	0	北京市	1	1939	77	3	36000	10.49	1	4	3
1	4	0	1	北京市	1	1979	37	4	200000	12.21	2	4	3
1	3	0	1	北京市	1	1992	24	4	100000	11.51	1	4	3
1	4	2	1	北京市	1	1995	21	4	2000	7.6	0	3	4
1	1	1	0	北京市	1	1960	56	3	40000	10.6	1	3	3
1	4	0	1	北京市	1	1988	28	4	150000	11.92	0	4	3
1	3	0	1	北京市	1	1970	46	4	100000	11.51	0	4	4
1	4	0	1	北京市	2	1985	31	4	100000	11.51	1	3	3
1	1	0	0	北京市	1	1951	65	2	43000	10.67	1	3	2
1	0	0	0	北京市	2	1946	70	2	20000	9.9	1	2	2
1	4	0	0	北京市	1	1958	58	4	80000	11.29	1	3	3
0	2	1	0	北京市	1	1948	68	4	35000	10.46	0	1	2
0	0	0	0	北京市	1	1931	85	2	45000	10.71	1	1	3
1	2	1	0	北京市	1	1955	61	4	30000	10.31	0	3	3
1	2	5	0	北京市	2	1980	36	4	100000	11.51	1	5	2
0	1	0	0	北京市	2	1946	70	3	57600	10.96	1	3	2
1	4	1	1	北京市	1	1953	63	2	30000	10.31	0	5	2
0	3	0	1	北京市	2	1942	74	4	60000	11	1	4	4
1	4	0	1	北京市	2	1977	39	4	20000	9.9	0	4	2
0	0	0	0	北京市	2	1936	80	4	50000	10.82	1	2	3
1	1	0	0	北京市	2	1943	73	2	50000	10.82	0	3	2
1	4	0	1	北京市	1	1994	22	4	20000	9.9	0	4	3
1	3	0	1	北京市	2	1970	46	3	150000	11.92	1	4	3
0	4	5	1	北京市	2	1956	60	4	120000	11.7	1	3	4
1	4	0	1	北京市	1	1989	27	4	60000	11	0	4	1
0	1	0	0	北京市	2	1979	37	1	20000	9.9	0	3	1
0	0	0	0	北京市	1	1953	63	2	32400	10.39	1	3	4
0	2	0	0	北京市	2	1955	61	2	40000	10.6	1	5	1
0	0	0	0	北京市	2	1962	54	2	30000	10.31	2	4	3
0	3	0	0	北京市	1	1957	59	3	24000	10.09	0	5	3
1	4	0	1	北京市	2	1980	36	4	120000	11.7	2	4	3
1	3	0	1	北京市	1	1972	44	2	80000	11.29	2	3	2
1	3	2	0	北京市	1	1953	63	4	54000	10.9	1	2	3
0	4	2	0	北京市	2	1990	26	3	50000	10.82	1	4	4
1	1	0	0	北京市	1	1964	52	3	40000	10.6	1	3	3
1	3	0	1	北京市	1	1982	34	4	100000	11.51	1	5	3
1	4	0	1	北京市	2	1968	48	4	80000	11.29	0	5	3
1	0	0	0	北京市	1	1938	78	1	2000	7.6	0	2	1
1	4	0	1	北京市	2	1988	28	3	100000	11.51	1	5	3
1	3	0	1	北京市	1	1972	44	1	30000	10.31	1	3	3
1	4	0	0	北京市	1	1983	33	4	700000	13.46	0	3	3
0	2	0	0	北京市	1	1954	62	4	60000	11	2	4	3
1	3	0	1	北京市	1	1967	49	4	200000	12.21	0	3	3
1	4	0	0	北京市	2	1950	66	4	100000	11.51	1	3	3
1	4	2	0	北京市	1	1953	63	2	27000	10.2	1	1	2
0	3	0	0	北京市	1	1959	57	3	24000	10.09	2	4	3
1	1	0	0	北京市	2	1946	70	3	40000	10.6	1	3	3
0	4	2	0	北京市	1	1963	53	3	10000	9.21	1	2	2
1	4	5	1	北京市	1	1980	36	4	150000	11.92	0	5	4
1	2	0	1	北京市	2	1981	35	4	220000	12.3	1	4	3
1	4	0	0	北京市	2	1963	53	3	50000	10.82	1	3	1
1	3	2	1	北京市	1	1972	44	4	100000	11.51	1	3	3
0	4	0	0	北京市	1	1951	65	3	50000	10.82	1	3	2
1	3	2	1	北京市	2	1953	63	3	36000	10.49	1	5	3
1	4	3	1	北京市	1	1987	29	4	170000	12.04	1	3	2
0	0	0	0	北京市	1	1942	74	2	36000	10.49	0	3	3
0	1	0	0	北京市	2	1946	70	2	48000	10.78	0	4	3
1	4	0	1	北京市	2	1993	23	4	80000	11.29	0	4	3
0	4	3	1	北京市	1	1988	28	4	80000	11.29	0	4	3
0	4	1	1	北京市	2	1983	33	4	150000	11.92	1	4	3
1	4	0	1	北京市	1	1985	31	4	100000	11.51	0	4	3
0	1	0	0	北京市	2	1947	69	2	45000	10.71	1	3	3
1	4	1	1	北京市	1	1994	22	3	36000	10.49	0	3	3
0	0	0	0	北京市	2	1932	84	1	40000	10.6	0	2	2
1	4	0	1	北京市	2	1987	29	4	150000	11.92	0	4	3
1	2	2	1	北京市	2	1964	52	3	30000	10.31	1	4	2
1	0	0	0	北京市	1	1965	51	2	24000	10.09	0	3	3
0	4	0	0	北京市	2	1991	25	4	200000	12.21	2	1	2
1	0	0	0	北京市	2	1945	71	2	36000	10.49	0	2	2
1	3	3	1	北京市	1	1954	62	4	40000	10.6	1	4	4
1	1	0	0	北京市	1	1956	60	3	35000	10.46	1	3	2
1	4	2	1	北京市	1	1976	40	4	120000	11.7	1	4	3
1	4	0	1	北京市	1	1988	28	4	250000	12.43	2	5	3
0	4	0	1	北京市	2	1974	42	3	50000	10.82	1	4	1
1	0	0	0	北京市	2	1957	59	2	57600	10.96	1	3	3
0	4	3	0	北京市	2	1992	24	4	120000	11.7	0	3	3
1	4	0	1	北京市	2	1975	41	4	200000	12.21	1	4	2
1	1	0	0	北京市	1	1954	62	2	25000	10.13	1	4	3
1	1	0	0	北京市	2	1951	65	2	4000	8.29	1	3	3
0	0	0	0	北京市	1	1934	82	1	40000	10.6	1	3	3
1	3	0	0	北京市	1	1937	79	4	80000	11.29	0	3	3
1	4	0	1	北京市	1	1973	43	4	70000	11.16	1	4	2
1	4	0	1	北京市	1	1988	28	4	136400	11.82	0	5	3
1	0	0	0	北京市	1	1934	82	4	70000	11.16	1	3	3
1	4	0	1	北京市	1	1987	29	4	120000	11.7	0	5	3
0	4	0	1	北京市	2	1979	37	4	100000	11.51	1	2	3
1	4	0	1	北京市	2	1975	41	1	120000	11.7	1	4	3
0	3	0	0	北京市	2	1959	57	3	60000	11	0	4	3
1	4	0	1	北京市	2	1987	29	4	200000	12.21	1	2	2
1	4	8	1	北京市	2	1990	26	4	48000	10.78	0	3	2
1	4	7	1	北京市	1	1976	40	4	1000000	13.82	2	5	4
1	0	0	0	北京市	2	1969	47	1	20000	9.9	1	4	3
1	4	3	1	北京市	2	1976	40	3	50000	10.82	1	4	1
0	2	2	0	北京市	2	1943	73	3	60000	11	1	4	3
1	1	0	1	北京市	1	1992	24	4	90000	11.41	0	4	4
1	4	5	1	北京市	2	1978	38	4	250000	12.43	1	4	3
0	4	0	1	北京市	2	1984	32	4	300000	12.61	1	4	3
0	3	5	1	北京市	2	1975	41	4	50000	10.82	1	4	3
0	3	0	1	北京市	2	1966	50	2	31200	10.35	1	1	3
0	3	2	0	北京市	1	1953	63	3	42000	10.65	1	4	3
0	0	0	0	北京市	1	1937	79	1	38400	10.56	0	3	2
1	3	3	1	北京市	1	1976	40	3	40000	10.6	2	3	2
1	3	0	1	北京市	1	1983	33	4	1000000	13.82	2	3	5
1	4	0	1	北京市	1	1986	30	4	45000	10.71	0	3	1
1	3	2	0	北京市	2	1964	52	3	30000	10.31	0	3	1
1	4	0	1	北京市	1	1962	54	3	21576	9.98	1	2	2
1	0	0	0	北京市	1	1958	58	3	36000	10.49	1	3	4
0	1	0	0	北京市	2	1955	61	2	4600	8.43	2	2	2
1	4	4	1	北京市	1	1978	38	4	80000	11.29	0	4	3
1	3	0	0	北京市	2	1944	72	4	120000	11.7	0	3	4
0	3	0	1	北京市	2	1958	58	3	60000	11	0	3	2
0	0	0	0	北京市	2	1945	71	3	50000	10.82	1	4	3
1	3	0	1	北京市	2	1952	64	2	30000	10.31	1	4	3
1	3	0	1	北京市	2	1983	33	2	50000	10.82	0	3	3
1	3	0	1	北京市	1	1966	50	2	19200	9.86	0	5	2
1	4	0	1	北京市	1	1984	32	4	150000	11.92	0	2	3
1	4	0	1	北京市	2	1981	35	4	110000	11.61	0	5	2
0	4	0	1	北京市	2	1988	28	4	100000	11.51	1	3	3
1	4	0	1	北京市	2	1974	42	4	130000	11.78	1	3	3
1	3	0	0	北京市	1	1955	61	4	67200	11.12	1	4	3
0	0	0	0	北京市	1	1933	83	1	36000	10.49	0	3	3
0	0	0	0	北京市	2	1966	50	2	31350	10.35	1	4	4
0	4	0	0	北京市	2	1984	32	4	25000	10.13	0	4	1
0	0	0	0	北京市	1	1953	63	3	36000	10.49	1	3	1
0	4	0	1	北京市	2	1984	32	4	400000	12.9	1	4	3
0	4	0	1	北京市	1	1987	29	4	70000	11.16	0	5	4
0	4	0	1	北京市	2	1991	25	4	150000	11.92	0	4	3
0	4	2	0	北京市	1	1958	58	3	36000	10.49	1	3	2
1	4	0	1	北京市	2	1982	34	4	400000	12.9	1	4	4
0	1	0	0	北京市	2	1957	59	3	72000	11.18	1	5	2
0	0	0	0	北京市	2	1957	59	2	60000	11	1	3	3
1	4	0	1	北京市	1	1959	57	3	33000	10.4	0	4	1
0	4	0	1	北京市	1	1960	56	4	36000	10.49	1	5	3
1	3	0	0	北京市	2	1985	31	4	200000	12.21	0	3	3
0	4	0	1	北京市	1	1978	38	4	36000	10.49	0	4	4
1	0	0	0	北京市	2	1933	83	2	45000	10.71	1	3	3
0	0	0	0	北京市	1	1952	64	2	40800	10.62	1	3	1
0	0	0	0	北京市	2	1956	60	3	36000	10.49	1	4	3
1	3	2	1	北京市	1	1957	59	3	120000	11.7	0	2	3
0	3	0	1	北京市	2	1963	53	3	40000	10.6	1	3	1
1	4	0	1	北京市	1	1987	29	4	100000	11.51	0	3	3
0	0	0	0	北京市	2	1957	59	3	60000	11	1	3	3
0	2	0	0	北京市	1	1954	62	2	42000	10.65	0	3	3
0	2	0	1	北京市	2	1960	56	3	40000	10.6	0	4	2
0	0	0	0	北京市	1	1946	70	1	36000	10.49	1	4	3
1	3	0	0	北京市	1	1958	58	3	25000	10.13	0	3	2
1	3	0	1	北京市	1	1956	60	4	40000	10.6	1	4	3
1	3	0	1	北京市	2	1971	45	3	1000000	13.82	3	5	4
0	3	0	0	北京市	2	1974	42	4	100000	11.51	1	4	2
1	3	0	1	北京市	2	1981	35	3	80000	11.29	1	5	3
1	4	0	1	北京市	1	1990	26	4	90000	11.41	0	3	3
1	3	0	1	北京市	2	1989	27	4	90000	11.41	0	5	2
0	2	0	0	北京市	1	1962	54	3	50000	10.82	0	3	2
0	0	0	0	北京市	2	1960	56	2	48000	10.78	2	4	3
1	3	0	1	北京市	2	1978	38	4	40000	10.6	1	4	2
1	4	2	0	北京市	1	1974	42	4	70000	11.16	1	3	3
0	3	0	0	北京市	2	1967	49	4	200000	12.21	2	4	4
0	2	1	0	北京市	2	1942	74	3	40000	10.6	1	5	2
0	0	0	0	北京市	2	1946	70	1	50000	10.82	0	3	2
1	4	0	1	北京市	2	1943	73	4	200000	12.21	2	4	2
0	0	0	0	北京市	2	1945	71	1	994800	13.81	0	2	2
1	4	0	1	北京市	2	1980	36	3	50000	10.82	0	5	3
0	3	2	0	北京市	2	1984	32	2	30000	10.31	0	3	1
0	4	0	0	北京市	2	1981	35	3	100000	11.51	1	5	3
1	3	2	1	北京市	2	1967	49	4	100000	11.51	0	5	3
0	4	0	0	北京市	2	1992	24	3	50000	10.82	0	5	2
0	0	0	0	北京市	2	1955	61	4	50000	10.82	2	3	2
1	0	0	0	北京市	1	1952	64	2	30000	10.31	0	3	3
1	0	0	0	北京市	1	1946	70	3	80000	11.29	1	3	3
0	0	0	0	北京市	1	1944	72	1	36000	10.49	1	3	3
1	3	0	1	北京市	2	1979	37	2	600000	13.3	3	5	3
1	4	0	1	北京市	1	1953	63	1	20000	9.9	0	5	3
0	0	0	0	北京市	1	1933	83	2	30000	10.31	0	5	2
0	4	0	1	北京市	2	1963	53	2	22680	10.03	1	3	2
0	4	0	1	北京市	1	1994	22	4	30000	10.31	0	5	2
1	4	0	1	北京市	1	1989	27	4	54000	10.9	0	3	3
1	0	0	0	北京市	2	1957	59	3	30000	10.31	1	4	3
1	3	2	1	北京市	1	1985	31	3	120000	11.7	0	5	4
1	0	0	0	北京市	2	1940	76	1	5000	8.52	1	4	2
0	3	0	1	北京市	2	1972	44	2	40000	10.6	2	5	3
1	4	0	1	北京市	1	1992	24	4	90000	11.41	0	5	2
1	0	0	0	北京市	2	1963	53	1	30000	10.31	1	2	3
1	4	0	1	北京市	1	1955	61	2	18000	9.8	1	2	3
0	0	0	0	北京市	1	1938	78	1	24000	10.09	1	5	3
1	3	1	1	北京市	2	1943	73	3	40000	10.6	0	3	3
0	0	0	0	北京市	1	1949	67	2	30000	10.31	1	1	3
1	0	0	0	北京市	2	1956	60	2	35000	10.46	1	4	2
0	3	0	0	北京市	2	1970	46	4	150000	11.92	2	3	3
0	0	0	0	北京市	2	1955	61	2	36000	10.49	1	1	3
1	2	0	0	北京市	1	1964	52	3	30000	10.31	2	3	2
1	3	0	1	北京市	2	1970	46	2	30000	10.31	1	3	3
0	3	1	1	北京市	1	1952	64	2	27600	10.23	1	3	2
0	0	0	0	北京市	1	1952	64	2	29000	10.28	1	3	2
0	0	0	0	北京市	1	1956	60	2	26000	10.17	1	1	1
0	3	2	1	北京市	1	1977	39	2	50000	10.82	0	5	3
1	3	3	1	北京市	2	1959	57	3	60000	11	1	4	2
0	0	0	0	北京市	1	1950	66	1	27600	10.23	0	2	2
0	0	1	0	北京市	1	1963	53	2	23460	10.06	1	3	3
1	4	0	1	北京市	1	1987	29	4	120000	11.7	1	4	3
0	4	3	1	北京市	1	1985	31	4	12000	9.39	0	5	2
0	0	2	0	北京市	1	1952	64	1	21600	9.98	1	4	3
1	0	0	0	北京市	2	1964	52	2	50000	10.82	1	3	3
1	4	2	1	北京市	2	1988	28	3	100000	11.51	0	4	3
0	4	1	0	北京市	1	1984	32	4	72000	11.18	1	4	3
0	0	0	0	北京市	2	1964	52	2	20000	9.9	1	3	2
0	4	0	1	北京市	2	1971	45	3	24000	10.09	1	4	2
1	4	2	1	北京市	2	1983	33	4	220000	12.3	1	4	3
1	4	0	1	北京市	1	1978	38	4	100000	11.51	1	4	4
1	4	0	1	北京市	2	1980	36	3	67000	11.11	1	3	3
1	3	0	1	北京市	1	1983	33	2	50000	10.82	0	5	3
0	1	0	0	北京市	1	1963	53	2	15000	9.62	0	3	1
1	4	5	1	北京市	1	1977	39	4	50000	10.82	1	4	2
1	3	0	1	北京市	2	1966	50	2	30000	10.31	2	5	2
1	4	4	1	北京市	2	1985	31	4	120000	11.7	1	4	3
0	4	0	0	北京市	2	1963	53	3	57000	10.95	0	3	2
0	1	0	0	北京市	2	1949	67	2	42000	10.65	1	3	3
1	4	1	1	北京市	1	1956	60	3	30000	10.31	1	3	3
1	3	0	1	北京市	2	1987	29	2	80000	11.29	1	4	2
0	0	0	0	北京市	2	1954	62	2	28000	10.24	1	4	2
0	0	0	0	北京市	2	1964	52	2	25000	10.13	1	2	4
1	4	3	1	北京市	2	1985	31	3	50000	10.82	0	5	3
0	4	0	0	北京市	1	1984	32	4	75000	11.23	0	3	2
1	2	0	1	北京市	2	1979	37	2	15000	9.62	0	3	3
0	0	0	0	北京市	1	1952	64	1	5400	8.59	0	3	3
0	4	0	0	北京市	2	1963	53	2	55000	10.92	0	5	2
0	3	1	0	北京市	2	1972	44	2	100000	11.51	0	4	4
0	0	0	0	北京市	2	1969	47	1	27000	10.2	1	4	3
0	1	0	0	北京市	1	1976	40	1	26400	10.18	0	3	3
0	4	0	0	北京市	2	1954	62	2	35000	10.46	1	3	2
0	0	0	0	北京市	1	1972	44	1	20000	9.9	0	2	2
1	3	0	1	北京市	2	1983	33	3	60000	11	1	5	3
1	4	2	1	北京市	1	1975	41	3	40000	10.6	1	4	3
1	0	0	0	北京市	1	1967	49	1	11000	9.31	0	3	2
1	3	1	1	北京市	2	1974	42	2	100000	11.51	1	4	2
0	3	0	0	北京市	2	1961	55	2	10800	9.29	1	4	3
0	4	0	0	北京市	1	1977	39	1	15000	9.62	1	3	3
0	0	0	0	北京市	2	1944	72	2	78000	11.26	1	4	3
1	4	0	1	北京市	1	1970	46	3	30000	10.31	0	4	2
1	4	0	0	北京市	1	1970	46	3	180000	12.1	3	5	3
0	4	0	1	北京市	1	1972	44	2	30000	10.31	0	4	2
1	4	0	1	北京市	1	1973	43	2	40000	10.6	1	4	2
1	4	0	0	北京市	1	1962	54	3	40000	10.6	1	4	3
0	0	0	0	北京市	2	1947	69	2	30000	10.31	1	3	3
1	2	0	0	北京市	2	1970	46	4	40000	10.6	1	4	3
0	0	0	0	北京市	1	1950	66	1	10000	9.21	1	3	2
0	4	0	0	北京市	1	1959	57	2	40000	10.6	1	4	3
1	4	0	1	北京市	1	1988	28	4	80000	11.29	1	4	3
0	0	0	0	北京市	2	1933	83	2	40000	10.6	1	4	2
1	4	3	1	北京市	2	1961	55	3	30000	10.31	0	3	2
1	1	0	0	北京市	1	1955	61	3	40000	10.6	0	2	2
0	4	0	0	北京市	1	1974	42	2	26000	10.17	0	3	2
1	4	0	1	北京市	1	1968	48	4	40000	10.6	1	4	2
1	4	2	1	北京市	2	1937	79	3	46800	10.75	1	3	3
1	4	3	1	北京市	2	1994	22	3	100000	11.51	0	4	3
1	4	0	1	北京市	2	1955	61	3	30000	10.31	1	5	2
1	4	3	1	北京市	1	1987	29	4	30000	10.31	0	4	3
0	0	0	0	北京市	2	1946	70	2	48000	10.78	1	2	2
0	3	2	0	北京市	2	1962	54	2	24000	10.09	2	3	3
0	3	0	0	北京市	1	1963	53	3	42000	10.65	1	5	2
0	0	0	0	北京市	1	1954	62	2	1200	7.09	1	3	3
1	4	2	1	北京市	2	1994	22	4	17000	9.74	0	5	3
0	0	0	0	北京市	1	1953	63	2	30000	10.31	1	4	2
1	4	3	1	北京市	1	1963	53	4	52800	10.87	0	4	3
1	4	3	1	北京市	2	1956	60	2	46800	10.75	1	2	1
0	0	0	0	北京市	2	1937	79	2	30000	10.31	1	3	2
1	4	2	1	北京市	1	1987	29	4	60000	11	0	4	3
0	3	1	1	北京市	2	1968	48	2	26000	10.17	1	4	2
0	4	0	1	北京市	2	1953	63	3	44000	10.69	1	3	3
1	0	0	0	北京市	2	1947	69	3	42000	10.65	3	3	4
0	1	2	1	北京市	2	1969	47	2	25000	10.13	1	4	2
1	4	0	1	北京市	2	1991	25	4	80000	11.29	0	5	2
1	4	0	1	北京市	1	1963	53	3	35000	10.46	1	3	2
1	2	0	0	北京市	1	1955	61	3	32400	10.39	1	4	2
0	4	1	1	北京市	2	1957	59	3	35000	10.46	1	4	3
1	0	0	0	北京市	1	1950	66	1	36000	10.49	1	4	3
0	0	0	0	北京市	1	1950	66	2	30000	10.31	1	5	2
1	4	0	1	北京市	2	1970	46	3	10000	9.21	1	4	2
1	3	3	1	北京市	2	1962	54	2	36000	10.49	1	2	2
1	3	3	1	北京市	1	1951	65	3	10000	9.21	1	4	1
1	3	0	1	北京市	1	1961	55	3	120000	11.7	1	5	3
0	4	0	0	北京市	1	1982	34	4	80000	11.29	1	2	2
1	4	0	1	北京市	1	1995	21	3	40000	10.6	0	5	3
1	4	2	1	北京市	2	1990	26	4	120000	11.7	0	2	3
0	4	0	1	北京市	2	1979	37	3	50000	10.82	1	4	2
0	2	1	1	北京市	1	1982	34	2	5000	8.52	0	4	3
1	4	0	1	北京市	1	1981	35	4	70000	11.16	0	5	3
1	4	0	1	北京市	2	1972	44	2	20000	9.9	0	5	2
1	4	0	1	北京市	2	1956	60	4	70000	11.16	2	3	2
1	4	2	1	北京市	1	1993	23	4	12000	9.39	0	4	2
1	3	1	1	北京市	1	1991	25	4	100000	11.51	0	4	3
1	4	0	1	北京市	2	1962	54	2	30000	10.31	0	3	2
1	4	0	1	北京市	1	1989	27	3	100000	11.51	0	4	3
0	4	3	0	北京市	1	1984	32	4	100000	11.51	1	4	3
1	4	0	1	北京市	1	1990	26	4	40000	10.6	0	4	3
0	3	2	1	北京市	1	1977	39	4	100000	11.51	2	4	3
1	4	5	1	北京市	1	1979	37	4	100000	11.51	0	4	3
1	4	0	1	北京市	2	1987	29	3	100000	11.51	0	3	2
1	4	0	1	北京市	1	1989	27	2	50000	10.82	0	4	3
1	1	2	1	北京市	2	1996	20	4	80000	11.29	0	5	3
1	3	2	1	北京市	2	1977	39	3	90000	11.41	0	4	2
1	4	0	1	北京市	2	1996	20	3	40000	10.6	0	4	2
1	4	0	1	北京市	1	1988	28	4	50000	10.82	0	3	1
1	4	2	1	北京市	2	1988	28	4	800000	13.59	1	5	4
0	4	2	1	北京市	1	1983	33	3	20000	9.9	0	4	2
1	4	2	1	北京市	2	1982	34	4	200000	12.21	0	3	2
1	0	0	0	北京市	1	1943	73	2	20000	9.9	1	4	3
1	4	0	0	北京市	1	1956	60	2	36000	10.49	0	3	3
0	2	0	1	北京市	1	1983	33	1	8000	8.99	0	4	2
0	3	1	1	北京市	1	1988	28	2	10000	9.21	1	4	2
0	2	0	1	北京市	2	1981	35	1	50000	10.82	1	5	2
1	4	0	1	北京市	2	1989	27	3	70000	11.16	0	5	3
1	4	0	1	北京市	2	1987	29	1	9000	9.1	0	3	1
1	4	1	1	北京市	2	1992	24	3	65000	11.08	2	3	3
0	3	0	1	北京市	1	1989	27	3	60000	11	1	5	3
1	4	0	1	北京市	2	1994	22	4	3000	8.01	0	5	3
1	3	1	1	北京市	2	1988	28	4	30000	10.31	0	4	2
0	3	1	1	北京市	1	1986	30	3	36000	10.49	0	5	3
0	3	0	0	北京市	2	1962	54	1	27000	10.2	1	4	3
0	4	4	1	北京市	2	1977	39	3	72000	11.18	1	4	2
1	4	0	1	北京市	1	1981	35	4	30000	10.31	0	4	3
1	2	0	1	北京市	1	1975	41	2	20000	9.9	1	5	3
0	3	1	1	北京市	2	1977	39	1	10000	9.21	1	3	1
0	4	0	1	北京市	1	1996	20	2	35000	10.46	0	5	2
1	4	0	1	北京市	1	1978	38	4	50000	10.82	1	5	3
1	3	4	1	北京市	1	1991	25	4	150000	11.92	0	4	3
1	1	1	1	北京市	1	1968	48	3	50000	10.82	1	3	3
1	3	0	1	北京市	1	1942	74	4	30000	10.31	1	4	3
0	1	0	0	北京市	2	1949	67	3	45000	10.71	1	2	4
1	0	0	0	北京市	1	1957	59	1	10000	9.21	0	5	4
1	4	0	1	北京市	1	1983	33	4	120000	11.7	0	3	3
1	3	0	1	北京市	2	1969	47	4	60000	11	0	4	3
0	0	0	0	北京市	1	1954	62	2	3500	8.16	0	4	3
0	0	0	0	北京市	2	1955	61	2	40000	10.6	1	2	3
1	4	0	1	北京市	1	1990	26	4	40000	10.6	0	4	2
1	2	0	0	北京市	1	1957	59	4	100000	11.51	2	4	2
1	3	1	1	北京市	1	1968	48	3	20000	9.9	0	3	2
1	3	0	0	北京市	1	1968	48	3	48000	10.78	0	5	3
1	4	0	1	北京市	2	1943	73	4	200000	12.21	3	3	3
1	4	0	1	北京市	1	1972	44	4	200000	12.21	2	4	3
1	4	3	1	北京市	2	1978	38	4	150000	11.92	1	4	2
0	3	3	1	北京市	2	1950	66	4	400000	12.9	1	4	3
1	4	5	1	北京市	1	1976	40	4	40000	10.6	0	5	2
1	4	3	1	北京市	1	1950	66	4	25000	10.13	1	4	3
1	3	0	1	北京市	1	1980	36	4	100000	11.51	1	3	2
1	4	0	1	北京市	1	1990	26	4	100000	11.51	1	5	3
0	0	0	0	北京市	1	1941	75	1	36000	10.49	0	3	3
1	4	5	1	北京市	1	1987	29	1	300000	12.61	2	3	3
1	4	3	1	北京市	1	1993	23	4	40000	10.6	0	5	3
1	4	0	0	北京市	1	1952	64	2	40000	10.6	2	4	2
1	4	0	1	北京市	2	1979	37	4	150000	11.92	2	4	3
0	4	2	1	北京市	1	1973	43	4	28000	10.24	1	5	2
1	3	0	1	北京市	1	1985	31	4	150000	11.92	1	5	3
0	3	0	1	北京市	1	1940	76	4	480000	13.08	1	4	4
1	4	0	1	北京市	2	1987	29	4	130000	11.78	1	5	3
1	4	0	1	北京市	1	1978	38	4	200000	12.21	1	5	3
1	3	0	1	北京市	2	1967	49	3	80000	11.29	1	3	2
1	3	0	1	北京市	1	1945	71	4	700000	13.46	1	4	3
1	4	0	1	北京市	2	1987	29	4	300000	12.61	1	4	3
1	3	0	0	北京市	1	1957	59	4	45000	10.71	1	2	3
1	4	0	1	北京市	2	1974	42	4	120000	11.7	2	3	3
0	4	2	1	北京市	2	1992	24	4	40000	10.6	0	5	3
1	4	2	1	北京市	2	1971	45	4	200000	12.21	1	5	3
0	3	0	0	北京市	2	1965	51	3	60000	11	0	5	2
0	3	0	0	北京市	2	1980	36	2	40000	10.6	0	3	1
1	4	0	1	北京市	1	1978	38	3	20000	9.9	0	3	3
1	4	0	1	北京市	1	1975	41	3	24000	10.09	0	3	3
1	0	0	0	北京市	2	1946	70	1	47000	10.76	1	2	2
0	4	7	1	北京市	2	1985	31	3	100000	11.51	1	3	3
0	1	3	0	北京市	1	1969	47	3	40000	10.6	1	4	3
0	4	2	1	北京市	2	1982	34	2	65000	11.08	1	2	1
1	4	2	1	北京市	1	1979	37	3	200000	12.21	0	4	2
1	4	1	0	北京市	2	1950	66	2	30000	10.31	0	3	3
1	4	2	1	北京市	2	1981	35	2	50000	10.82	1	4	2
1	4	0	1	北京市	2	1964	52	2	20000	9.9	0	4	2
0	4	0	0	北京市	2	1966	50	2	36000	10.49	1	4	1
0	0	0	0	北京市	1	1968	48	1	14000	9.55	1	3	1
0	0	0	0	北京市	1	1960	56	2	30000	10.31	0	4	1
1	4	0	1	北京市	1	1979	37	4	72000	11.18	1	3	1
0	4	0	1	北京市	1	1988	28	4	10000	9.21	0	5	3
1	4	2	1	北京市	2	1962	54	3	50000	10.82	1	3	2
0	0	0	0	北京市	1	1954	62	3	20000	9.9	0	4	2
0	3	1	1	北京市	1	1961	55	4	33000	10.4	2	3	3
0	0	0	0	北京市	1	1947	69	3	40000	10.6	1	3	3
0	4	0	1	北京市	1	1984	32	4	50000	10.82	1	3	2
0	3	0	1	北京市	2	1987	29	4	80000	11.29	1	4	2
0	2	0	0	北京市	2	1954	62	1	20000	9.9	0	4	2
0	4	0	1	北京市	1	1982	34	4	150000	11.92	1	4	2
0	0	0	0	北京市	2	1954	62	2	60000	11	1	3	3
1	4	2	1	北京市	2	1996	20	2	50000	10.82	0	5	3
0	4	3	1	北京市	2	1984	32	3	40000	10.6	0	3	2
0	0	0	0	北京市	2	1954	62	3	48000	10.78	0	5	3
0	3	5	0	北京市	1	1971	45	4	50000	10.82	2	3	4
0	4	2	1	北京市	1	1971	45	4	120000	11.7	1	4	2
1	3	2	0	北京市	1	1957	59	3	25000	10.13	0	3	3
0	0	0	0	北京市	1	1947	69	2	36000	10.49	0	3	2
1	0	0	0	北京市	2	1951	65	1	20000	9.9	0	4	3
0	4	0	1	北京市	1	1981	35	3	50000	10.82	1	5	2
0	0	0	0	北京市	2	1929	87	1	120000	11.7	1	1	3
0	0	0	0	北京市	1	1938	78	1	72000	11.18	1	5	4
1	4	4	0	北京市	1	1983	33	4	100000	11.51	1	4	3
1	3	3	1	北京市	1	1989	27	4	60000	11	0	5	2
0	0	0	0	北京市	1	1952	64	1	5040	8.53	1	3	3
1	4	1	1	北京市	2	1973	43	3	100000	11.51	1	5	3
1	3	3	1	北京市	2	1982	34	2	50000	10.82	0	5	3
1	3	1	1	北京市	2	1980	36	4	60000	11	1	4	1
0	2	0	0	北京市	1	1960	56	3	36000	10.49	1	4	2
1	3	0	1	北京市	1	1976	40	4	50000	10.82	1	5	3
0	1	1	0	北京市	2	1956	60	3	1714	7.45	2	4	3
1	4	0	1	北京市	1	1977	39	4	130000	11.78	1	5	4
0	2	0	0	北京市	2	1962	54	2	30000	10.31	0	3	3
0	3	0	0	北京市	1	1966	50	2	10000	9.21	0	2	2
1	4	0	1	北京市	2	1994	22	4	20000	9.9	0	3	2
1	4	0	1	北京市	1	1975	41	4	50000	10.82	1	3	3
0	3	1	0	北京市	2	1949	67	4	2000	7.6	1	2	3
0	0	0	0	北京市	1	1959	57	3	30000	10.31	1	3	2
0	3	2	1	北京市	2	1985	31	4	90000	11.41	1	3	3
0	4	0	1	北京市	2	1976	40	1	60000	11	1	5	3
1	4	0	1	北京市	1	1990	26	3	60000	11	0	4	3
0	4	3	1	北京市	1	1993	23	3	100000	11.51	0	4	3
0	3	1	1	北京市	2	1966	50	3	30000	10.31	1	3	2
1	1	0	0	北京市	1	1969	47	2	40000	10.6	2	3	3
0	2	1	1	北京市	2	1979	37	2	10000	9.21	1	3	2
1	0	0	0	北京市	2	1948	68	3	36000	10.49	0	1	1
0	0	0	0	北京市	2	1956	60	3	42973	10.67	1	3	1
0	0	0	0	北京市	1	1955	61	3	6240	8.74	1	3	2
0	2	0	1	北京市	1	1986	30	4	30000	10.31	0	4	2
1	0	0	0	北京市	1	1962	54	1	24000	10.09	1	3	3
1	4	0	1	北京市	2	1986	30	3	45000	10.71	0	3	3
0	4	0	1	北京市	1	1963	53	3	22800	10.03	1	3	3
0	0	0	0	北京市	1	1956	60	1	12000	9.39	1	3	3
0	4	0	1	北京市	1	1962	54	2	13000	9.47	1	3	1
0	0	0	0	北京市	2	1953	63	1	24000	10.09	1	4	3
0	2	0	0	北京市	2	1957	59	3	60000	11	2	3	3
0	0	0	0	北京市	2	1949	67	2	25000	10.13	1	3	3
1	0	0	0	北京市	1	1949	67	2	36000	10.49	2	4	3
0	0	0	0	北京市	2	1950	66	1	50400	10.83	1	4	3
0	0	0	0	北京市	1	1951	65	2	10000	9.21	2	3	2
0	0	0	0	北京市	2	1952	64	2	40000	10.6	1	2	3
0	0	0	0	北京市	1	1964	52	1	24000	10.09	1	2	1
0	3	1	1	北京市	2	1985	31	4	35000	10.46	0	5	3
0	0	0	0	北京市	2	1954	62	2	24000	10.09	1	4	3
0	4	0	1	北京市	1	1990	26	4	50000	10.82	0	4	3
0	0	0	0	北京市	2	1949	67	2	25000	10.13	1	4	3
0	3	0	0	北京市	1	1945	71	1	20000	9.9	0	4	2
1	4	0	1	北京市	1	1988	28	3	80000	11.29	0	4	2
0	0	0	0	北京市	2	1937	79	1	40000	10.6	1	4	3
0	3	2	1	北京市	2	1962	54	3	60000	11	2	4	2
0	3	1	1	北京市	1	1975	41	2	20000	9.9	1	5	1
0	0	0	0	北京市	1	1948	68	1	12000	9.39	1	3	3
0	3	0	1	北京市	2	1987	29	2	40000	10.6	1	4	3
0	0	0	0	北京市	1	1962	54	2	22800	10.03	2	3	1
0	1	0	0	北京市	1	1961	55	3	45600	10.73	0	3	3
0	0	0	0	北京市	2	1962	54	3	10000	9.21	1	4	3
0	2	1	0	北京市	1	1951	65	1	5040	8.53	1	3	3
0	3	0	1	北京市	1	1961	55	3	20000	9.9	0	3	2
0	0	0	0	天津市	1	1945	71	4	36000	10.49	0	3	3
0	4	0	1	天津市	2	1993	23	4	20000	9.9	1	5	3
0	0	0	0	天津市	1	1933	83	1	84000	11.34	0	1	3
0	3	0	1	天津市	1	1946	70	4	60000	11	1	3	4
0	0	0	0	天津市	2	1957	59	4	230000	12.35	2	4	3
0	4	1	0	天津市	2	1955	61	3	60000	11	1	4	3
1	3	1	0	天津市	1	1972	44	1	54000	10.9	0	5	2
0	0	0	0	天津市	1	1935	81	1	40800	10.62	1	3	2
0	0	0	0	天津市	1	1936	80	4	72000	11.18	1	3	3
1	0	1	0	天津市	1	1954	62	4	36000	10.49	1	3	3
0	4	0	0	天津市	1	1955	61	2	30000	10.31	1	4	3
0	0	0	0	天津市	1	1927	89	2	7200	8.88	0	3	1
1	4	0	1	天津市	2	1984	32	4	30000	10.31	1	2	2
0	4	0	0	天津市	1	1953	63	4	33000	10.4	0	2	2
0	3	0	1	天津市	1	1977	39	4	50000	10.82	1	4	3
0	3	1	1	天津市	2	1952	64	2	36000	10.49	0	4	3
1	4	2	1	天津市	2	1946	70	4	70000	11.16	0	4	3
1	3	2	1	天津市	2	1968	48	3	50000	10.82	1	4	2
1	3	0	1	天津市	2	1983	33	4	120000	11.7	1	5	3
1	2	0	0	天津市	1	1950	66	3	33600	10.42	1	3	2
0	0	0	0	天津市	1	1952	64	2	12000	9.39	0	3	2
0	2	0	0	天津市	1	1949	67	2	33600	10.42	1	2	3
1	4	3	1	天津市	2	1959	57	4	48000	10.78	0	3	2
1	3	0	0	天津市	2	1957	59	4	40000	10.6	1	5	2
0	1	2	0	天津市	1	1955	61	2	36000	10.49	0	4	2
0	0	0	0	天津市	2	1934	82	4	60000	11	0	2	3
1	3	0	0	天津市	1	1947	69	2	24000	10.09	0	4	3
0	2	0	0	天津市	1	1947	69	3	20000	9.9	0	1	2
1	4	2	1	天津市	2	1974	42	4	96000	11.47	0	5	3
1	4	0	1	天津市	1	1948	68	3	5000	8.52	0	2	2
0	0	0	0	天津市	1	1954	62	2	35000	10.46	0	4	2
0	1	0	0	天津市	1	1957	59	2	30000	10.31	0	5	2
0	4	0	1	天津市	2	1963	53	2	36000	10.49	1	4	5
1	1	0	0	天津市	2	1947	69	2	40000	10.6	0	3	3
0	0	1	0	天津市	1	1956	60	2	31200	10.35	0	2	3
0	0	0	0	天津市	2	1926	90	1	48000	10.78	1	5	2
0	3	0	0	天津市	1	1959	57	3	30000	10.31	0	4	2
1	4	2	1	天津市	1	1973	43	3	19200	9.86	0	2	1
1	3	0	1	天津市	2	1964	52	4	50000	10.82	1	4	3
0	2	0	0	天津市	1	1951	65	2	31000	10.34	1	3	2
1	4	2	1	天津市	2	1979	37	4	230000	12.35	0	4	3
0	4	2	1	天津市	1	1967	49	3	40000	10.6	0	4	3
0	0	0	0	天津市	1	1958	58	2	33600	10.42	0	3	3
0	2	0	0	天津市	1	1954	62	2	35000	10.46	0	4	3
0	2	0	0	天津市	1	1958	58	3	24000	10.09	0	3	3
0	0	0	0	天津市	1	1935	81	1	36000	10.49	1	2	3
1	3	2	1	天津市	2	1981	35	4	100000	11.51	1	4	3
0	0	0	0	天津市	1	1936	80	1	34800	10.46	1	1	2
1	0	0	0	天津市	1	1936	80	2	36000	10.49	0	3	2
0	3	1	1	天津市	1	1981	35	4	18000	9.8	1	4	3
0	0	0	0	天津市	1	1946	70	1	32000	10.37	0	4	2
1	3	0	1	天津市	2	1955	61	2	61200	11.02	1	3	2
0	0	0	0	天津市	2	1948	68	2	27000	10.2	1	2	2
1	0	0	0	天津市	2	1944	72	2	36000	10.49	0	3	3
0	3	0	1	天津市	1	1969	47	3	20000	9.9	1	4	2
1	4	2	1	天津市	2	1993	23	4	36000	10.49	0	4	3
1	4	0	1	天津市	1	1948	68	4	36000	10.49	0	4	3
0	2	0	0	天津市	2	1955	61	2	36000	10.49	0	4	2
1	0	0	0	天津市	2	1961	55	3	28800	10.27	1	3	3
0	0	0	0	天津市	2	1962	54	2	15000	9.62	0	2	1
1	0	0	0	天津市	2	1929	87	4	80000	11.29	0	4	4
0	3	1	0	天津市	2	1959	57	3	40000	10.6	1	4	3
0	0	0	0	天津市	1	1934	82	1	40000	10.6	0	2	3
0	4	0	1	天津市	1	1948	68	4	28000	10.24	1	4	2
1	3	3	1	天津市	2	1980	36	4	200000	12.21	2	4	3
0	0	0	0	天津市	2	1953	63	2	25000	10.13	1	2	2
0	0	0	0	天津市	2	1951	65	2	36000	10.49	1	4	2
0	0	0	0	天津市	1	1947	69	3	27600	10.23	0	3	2
0	0	0	0	天津市	2	1941	75	3	30000	10.31	1	4	1
0	0	0	0	天津市	1	1960	56	3	30000	10.31	1	3	2
1	3	0	1	天津市	2	1969	47	3	100000	11.51	0	4	2
1	4	1	1	天津市	2	1957	59	2	60000	11	1	2	3
1	1	1	1	天津市	2	1957	59	3	36000	10.49	1	2	2
0	0	0	0	天津市	1	1927	89	3	24000	10.09	0	4	2
0	0	0	0	天津市	2	1951	65	2	36000	10.49	1	2	2
0	4	0	1	天津市	2	1971	45	2	35000	10.46	2	2	2
0	3	1	1	天津市	1	1959	57	2	29000	10.28	1	2	3
0	4	2	1	天津市	2	1981	35	4	20000	9.9	0	2	2
0	3	0	1	天津市	2	1963	53	2	25000	10.13	0	5	2
0	3	0	0	天津市	1	1969	47	3	15000	9.62	0	5	2
1	3	0	1	天津市	1	1986	30	4	60000	11	0	4	2
0	0	0	0	天津市	2	1957	59	2	24000	10.09	0	1	3
0	3	2	1	天津市	1	1954	62	4	70000	11.16	0	3	3
1	3	0	0	天津市	1	1972	44	3	54000	10.9	0	3	3
1	3	1	0	天津市	1	1951	65	2	28800	10.27	0	2	2
0	4	0	1	天津市	1	1972	44	3	2500	7.82	0	4	1
0	0	0	0	天津市	2	1940	76	4	60000	11	0	2	3
0	2	0	1	天津市	1	1963	53	2	12600	9.44	1	3	2
0	0	0	0	天津市	2	1985	31	3	20000	9.9	1	2	3
0	2	0	0	天津市	1	1946	70	4	45000	10.71	0	2	4
0	4	0	0	天津市	2	1945	71	4	30000	10.31	2	3	2
0	4	3	0	天津市	2	1954	62	3	80000	11.29	1	4	4
1	4	2	1	天津市	2	1986	30	4	100000	11.51	2	4	4
1	4	0	1	天津市	2	1969	47	3	50000	10.82	1	3	2
1	2	2	0	天津市	1	1959	57	3	25000	10.13	0	3	2
0	4	0	1	天津市	2	1979	37	4	100000	11.51	2	4	3
1	4	0	1	天津市	2	1970	46	3	120000	11.7	1	4	2
1	3	0	0	天津市	2	1973	43	4	200000	12.21	2	5	2
1	3	2	1	天津市	2	1954	62	4	134400	11.81	3	4	4
1	4	0	1	天津市	1	1963	53	4	96000	11.47	1	3	4
1	3	0	0	天津市	1	1953	63	4	108000	11.59	0	3	4
1	0	0	0	天津市	1	1949	67	3	46800	10.75	1	4	2
0	0	1	0	天津市	1	1944	72	3	32400	10.39	0	4	4
1	4	2	1	天津市	1	1971	45	4	50000	10.82	0	3	3
0	4	0	1	天津市	1	1962	54	4	55000	10.92	2	4	4
1	4	0	1	天津市	1	1947	69	3	45600	10.73	0	4	3
0	4	0	1	天津市	2	1963	53	4	250000	12.43	3	5	3
1	3	0	1	天津市	2	1958	58	4	30000	10.31	1	4	2
1	4	2	1	天津市	2	1992	24	4	80000	11.29	5	5	3
1	3	0	0	天津市	1	1958	58	3	20000	9.9	1	3	2
1	0	0	0	天津市	2	1949	67	4	50000	10.82	1	3	4
1	0	0	0	天津市	1	1955	61	2	30000	10.31	1	3	3
1	3	0	1	天津市	1	1970	46	4	200000	12.21	2	4	4
1	2	0	0	天津市	1	1940	76	2	48000	10.78	1	3	3
0	0	0	0	天津市	1	1935	81	3	40800	10.62	2	3	3
0	4	0	1	天津市	2	1981	35	4	120000	11.7	1	4	3
0	0	0	0	天津市	1	1945	71	1	36000	10.49	0	3	3
1	4	5	1	天津市	1	1974	42	4	30000	10.31	0	5	2
1	1	0	0	天津市	2	1935	81	4	2000	7.6	0	2	3
1	2	0	1	天津市	1	1953	63	2	35000	10.46	1	3	3
0	1	0	0	天津市	2	1940	76	3	74000	11.21	1	2	4
0	4	2	1	天津市	2	1959	57	3	10000	9.21	1	5	3
0	2	0	0	天津市	1	1939	77	4	40000	10.6	0	4	4
1	4	0	1	天津市	2	1960	56	4	100000	11.51	2	4	4
1	3	3	0	天津市	1	1967	49	4	100000	11.51	2	5	4
0	1	0	0	天津市	1	1957	59	3	24000	10.09	0	2	2
0	4	0	1	天津市	1	1954	62	4	240000	12.39	1	4	2
0	4	0	0	天津市	1	1969	47	4	18000	9.8	1	4	3
1	3	6	1	天津市	2	1975	41	4	240000	12.39	2	4	3
1	1	0	0	天津市	1	1944	72	2	32400	10.39	1	3	3
1	4	3	1	天津市	2	1983	33	3	70000	11.16	0	4	3
1	4	0	1	天津市	1	1971	45	4	80000	11.29	0	3	2
1	2	0	0	天津市	1	1944	72	4	70000	11.16	1	3	4
1	3	0	1	天津市	2	1985	31	1	20000	9.9	0	4	1
1	2	1	0	天津市	2	1951	65	4	60000	11	1	4	3
1	4	3	1	天津市	1	1983	33	4	60000	11	1	5	3
0	2	0	0	天津市	1	1948	68	2	30000	10.31	1	3	3
1	4	0	1	天津市	1	1993	23	4	100000	11.51	2	5	3
1	0	0	0	天津市	2	1935	81	2	80000	11.29	1	3	4
1	3	1	1	天津市	2	1949	67	4	48000	10.78	1	5	4
1	4	0	1	天津市	1	1985	31	4	50000	10.82	1	5	3
1	0	0	0	天津市	2	1947	69	1	20000	9.9	1	2	2
1	4	1	0	天津市	2	1970	46	4	50000	10.82	0	4	3
1	4	0	1	天津市	1	1974	42	2	30000	10.31	1	3	3
0	0	0	0	天津市	1	1957	59	2	30000	10.31	1	4	3
0	2	0	0	天津市	1	1949	67	3	25000	10.13	1	2	2
1	4	2	1	天津市	2	1989	27	4	10000	9.21	0	5	3
1	4	0	1	天津市	1	1973	43	3	48000	10.78	0	3	3
1	4	4	1	天津市	2	1982	34	4	85000	11.35	0	3	3
1	3	0	1	天津市	1	1957	59	4	85000	11.35	1	3	3
1	0	0	0	天津市	1	1954	62	2	28800	10.27	1	3	4
1	4	0	1	天津市	1	1955	61	2	28800	10.27	1	4	2
0	0	0	0	天津市	1	1941	75	1	37200	10.52	0	2	2
0	4	3	1	天津市	2	1987	29	4	100000	11.51	0	3	3
0	0	0	0	天津市	2	1943	73	2	60000	11	1	2	3
0	1	0	0	天津市	1	1949	67	4	30000	10.31	1	1	5
1	4	2	1	天津市	2	1970	46	4	80000	11.29	1	3	2
1	4	0	1	天津市	1	1990	26	4	70000	11.16	0	4	2
1	0	0	0	天津市	2	1957	59	3	24000	10.09	1	2	2
1	0	0	0	天津市	1	1959	57	3	20000	9.9	1	4	1
0	4	1	1	天津市	2	1962	54	3	50000	10.82	0	4	3
1	3	0	1	天津市	2	1966	50	2	20000	9.9	1	4	3
1	4	0	1	天津市	1	1949	67	2	20000	9.9	1	3	2
0	0	0	0	天津市	2	1940	76	2	36000	10.49	2	4	2
0	4	0	1	天津市	1	1965	51	3	20000	9.9	0	5	3
1	4	0	1	天津市	1	1993	23	4	50000	10.82	1	4	2
0	4	2	0	天津市	2	1936	80	4	132000	11.79	1	4	3
1	1	0	0	天津市	1	1947	69	2	36000	10.49	0	2	3
1	2	0	1	天津市	1	1959	57	2	28800	10.27	0	3	2
1	0	0	0	天津市	2	1934	82	3	80000	11.29	0	3	3
0	0	0	0	天津市	2	1942	74	3	24000	10.09	0	4	2
1	3	1	0	天津市	2	1954	62	2	38000	10.55	2	4	3
1	4	1	1	天津市	2	1983	33	4	23500	10.06	0	3	1
1	3	0	1	天津市	2	1970	46	3	80000	11.29	1	5	4
1	3	0	1	天津市	2	1995	21	1	15000	9.62	0	4	2
1	3	3	1	天津市	2	1989	27	4	70000	11.16	0	4	2
0	0	0	0	天津市	1	1969	47	1	4000	8.29	1	5	3
0	0	0	0	天津市	2	1951	65	2	30000	10.31	2	2	2
1	4	0	1	天津市	1	1961	55	4	60000	11	2	3	4
0	0	0	0	天津市	2	1930	86	1	50000	10.82	1	4	3
1	2	0	1	天津市	1	1987	29	4	64000	11.07	1	3	3
0	0	0	0	天津市	1	1946	70	2	24000	10.09	0	2	2
0	0	0	0	天津市	1	1962	54	3	27600	10.23	0	4	2
1	4	0	1	天津市	1	1964	52	3	30000	10.31	1	3	3
0	4	0	0	天津市	2	1952	64	2	37200	10.52	1	4	2
1	4	3	1	天津市	1	1964	52	4	200000	12.21	2	4	4
1	4	2	0	天津市	2	1965	51	4	156000	11.96	1	5	4
0	0	0	0	天津市	2	1952	64	2	30420	10.32	0	5	2
1	4	0	1	天津市	1	1972	44	3	24000	10.09	1	3	3
1	3	2	0	天津市	1	1949	67	3	27120	10.21	0	2	2
1	0	0	0	天津市	2	1938	78	3	36000	10.49	0	5	2
1	3	0	1	天津市	1	1949	67	3	32400	10.39	1	3	3
0	4	0	1	天津市	2	1989	27	4	100000	11.51	0	4	2
1	4	4	1	天津市	1	1989	27	4	24000	10.09	0	2	2
0	0	0	0	天津市	1	1936	80	1	24000	10.09	1	4	2
1	4	7	1	天津市	2	1984	32	4	42000	10.65	0	2	2
0	4	0	1	天津市	1	1993	23	3	24000	10.09	0	3	2
1	0	0	0	天津市	2	1952	64	2	43200	10.67	1	2	2
0	0	0	0	天津市	1	1968	48	2	10320	9.24	1	2	1
1	4	0	0	天津市	1	1964	52	3	24000	10.09	0	1	2
0	3	0	1	天津市	1	1969	47	4	50000	10.82	0	4	2
0	0	0	0	天津市	2	1957	59	3	20000	9.9	0	3	2
0	3	0	1	天津市	1	1965	51	3	27600	10.23	0	2	3
1	3	0	0	天津市	1	1954	62	4	50000	10.82	0	3	2
0	0	0	0	天津市	1	1939	77	3	36000	10.49	0	3	2
1	3	0	1	天津市	2	1975	41	3	36000	10.49	2	4	3
0	0	0	0	天津市	1	1940	76	2	36000	10.49	0	4	2
1	4	2	1	天津市	2	1969	47	4	50000	10.82	1	5	3
0	0	0	0	天津市	1	1938	78	1	24000	10.09	0	4	3
0	3	4	1	天津市	2	1964	52	4	150000	11.92	3	3	4
1	4	0	1	天津市	1	1953	63	4	27000	10.2	0	3	2
1	4	3	1	天津市	2	1985	31	4	80000	11.29	1	3	4
1	3	3	1	天津市	2	1981	35	4	50000	10.82	1	4	3
1	4	0	1	天津市	1	1982	34	4	80000	11.29	0	5	4
0	1	0	0	天津市	2	1963	53	2	24600	10.11	1	3	2
0	0	0	0	天津市	2	1948	68	3	24000	10.09	0	4	3
0	0	0	0	天津市	1	1959	57	3	36000	10.49	0	4	1
1	4	0	1	天津市	1	1989	27	4	200000	12.21	1	4	4
1	3	0	0	天津市	2	1955	61	4	60000	11	1	4	4
1	0	0	0	天津市	1	1943	73	1	36000	10.49	1	5	3
1	4	2	1	天津市	2	1966	50	4	96000	11.47	0	4	4
0	0	0	0	天津市	2	1946	70	3	8400	9.04	0	4	2
0	3	0	0	天津市	2	1947	69	2	30000	10.31	1	4	2
1	4	0	1	天津市	2	1993	23	4	100000	11.51	0	4	4
0	0	0	0	天津市	2	1940	76	3	70000	11.16	1	4	3
1	3	2	1	天津市	1	1992	24	1	50000	10.82	0	4	2
1	4	0	1	天津市	2	1968	48	4	80000	11.29	0	4	3
0	0	0	0	天津市	1	1962	54	3	24000	10.09	0	3	2
0	0	0	0	天津市	1	1948	68	2	26400	10.18	0	1	2
0	0	0	0	天津市	1	1945	71	2	24000	10.09	1	4	2
1	4	2	1	天津市	2	1958	58	2	33000	10.4	0	2	2
0	1	0	0	天津市	2	1944	72	4	48000	10.78	0	4	3
0	0	0	0	天津市	2	1974	42	1	30000	10.31	1	4	2
0	0	0	0	天津市	1	1934	82	1	10800	9.29	1	2	2
1	4	2	1	天津市	1	1948	68	3	33600	10.42	0	2	3
0	0	0	0	天津市	2	1955	61	2	30000	10.31	0	3	3
1	4	0	1	天津市	2	1976	40	4	50000	10.82	1	5	3
1	4	4	1	天津市	1	1970	46	4	100000	11.51	0	5	3
1	3	2	1	天津市	2	1973	43	1	36000	10.49	1	4	1
0	2	0	0	天津市	1	1962	54	3	36000	10.49	0	3	2
1	3	1	1	天津市	2	1957	59	3	60000	11	2	3	3
0	0	0	0	天津市	1	1940	76	1	6000	8.7	1	2	1
1	1	0	0	天津市	2	1984	32	3	60000	11	0	4	2
0	3	0	0	天津市	1	1960	56	2	27600	10.23	0	5	3
1	3	0	0	天津市	1	1984	32	4	36000	10.49	0	4	2
1	4	1	0	天津市	1	1961	55	3	30000	10.31	0	3	1
0	0	0	0	天津市	2	1958	58	2	10000	9.21	0	1	3
0	3	1	0	天津市	1	1965	51	1	2000	7.6	1	4	3
0	0	0	0	天津市	2	1942	74	2	36000	10.49	2	4	4
0	0	0	0	天津市	1	1955	61	2	24000	10.09	1	3	1
0	0	0	0	天津市	1	1960	56	3	24000	10.09	1	3	2
0	1	0	0	天津市	2	1949	67	2	20000	9.9	1	4	3
1	3	0	1	天津市	2	1973	43	3	40000	10.6	1	4	2
0	0	0	0	天津市	1	1935	81	1	30000	10.31	1	2	2
1	1	1	0	天津市	1	1962	54	2	40000	10.6	0	3	1
0	3	0	1	天津市	1	1958	58	3	12000	9.39	0	2	2
1	3	2	1	天津市	2	1971	45	3	30000	10.31	1	3	3
0	1	0	0	天津市	1	1939	77	3	20000	9.9	0	1	2
0	0	0	0	天津市	2	1930	86	1	36000	10.49	0	4	3
0	4	0	0	天津市	1	1992	24	3	30000	10.31	1	5	1
0	0	0	0	天津市	1	1954	62	2	24000	10.09	0	4	2
0	2	0	1	天津市	2	1971	45	3	60000	11	2	4	3
0	1	0	0	天津市	1	1958	58	3	26400	10.18	1	2	3
0	2	2	0	天津市	2	1947	69	3	30000	10.31	0	4	2
0	4	3	1	天津市	2	1992	24	4	100000	11.51	2	5	2
0	3	0	1	天津市	1	1971	45	2	39200	10.58	1	4	2
0	3	0	0	天津市	2	1941	75	3	38400	10.56	0	3	3
0	3	0	0	天津市	2	1971	45	4	50000	10.82	2	4	3
1	0	0	0	天津市	2	1944	72	4	36000	10.49	1	2	2
0	2	0	0	天津市	2	1987	29	1	25000	10.13	1	5	1
0	1	0	0	天津市	1	1945	71	1	24000	10.09	0	2	2
1	0	0	0	天津市	1	1952	64	1	32400	10.39	0	5	4
1	1	2	0	天津市	1	1968	48	3	26400	10.18	0	5	1
0	4	0	0	天津市	1	1960	56	3	24000	10.09	1	4	2
0	0	0	0	天津市	2	1953	63	2	40000	10.6	1	5	3
0	0	0	0	天津市	1	1963	53	2	14400	9.57	0	4	2
0	1	0	0	天津市	1	1956	60	2	30000	10.31	0	4	2
0	3	2	1	天津市	1	1981	35	3	60000	11	0	4	3
1	0	2	0	天津市	2	1982	34	2	100000	11.51	0	4	2
0	4	0	0	天津市	2	1942	74	2	32400	10.39	1	3	2
1	4	0	1	天津市	1	1973	43	3	50000	10.82	0	4	3
0	3	0	1	天津市	1	1987	29	4	65000	11.08	1	5	3
0	0	0	0	天津市	1	1961	55	1	15000	9.62	0	4	2
0	4	0	0	天津市	2	1953	63	4	48000	10.78	1	4	2
1	3	0	1	天津市	2	1982	34	2	30000	10.31	1	5	2
1	4	3	1	天津市	1	1976	40	4	50000	10.82	0	3	1
1	3	0	0	天津市	1	1945	71	2	24000	10.09	0	4	2
1	4	0	1	天津市	1	1990	26	4	100000	11.51	1	5	3
0	0	0	0	天津市	1	1955	61	1	45000	10.71	1	3	2
0	0	0	0	天津市	1	1932	84	1	48000	10.78	2	2	3
0	4	5	1	天津市	2	1953	63	4	70000	11.16	1	3	3
0	2	0	1	天津市	1	1962	54	3	15600	9.66	0	3	1
0	2	0	1	天津市	1	1976	40	2	40000	10.6	0	5	2
0	0	0	0	天津市	2	1965	51	2	60000	11	0	3	3
1	2	0	0	天津市	1	1952	64	2	12000	9.39	0	3	2
0	0	0	0	天津市	1	1945	71	1	60000	11	0	2	4
1	4	3	1	天津市	1	1984	32	4	30000	10.31	1	5	3
1	4	0	1	天津市	1	1962	54	3	25000	10.13	1	5	2
0	4	0	1	天津市	2	1960	56	2	60000	11	0	2	2
1	3	0	1	天津市	1	1967	49	4	70000	11.16	1	3	2
0	0	0	0	天津市	2	1957	59	2	20000	9.9	1	4	1
1	4	0	1	天津市	1	1972	44	4	150000	11.92	3	2	4
0	4	2	1	天津市	2	1974	42	3	40000	10.6	1	5	2
0	3	0	1	天津市	1	1987	29	4	70000	11.16	0	4	3
0	0	0	0	天津市	1	1954	62	2	12000	9.39	0	4	1
1	2	0	0	天津市	1	1952	64	2	72000	11.18	1	2	2
1	3	1	1	天津市	2	1983	33	2	40000	10.6	1	3	3
1	4	1	0	天津市	1	1963	53	4	36000	10.49	0	3	4
1	4	0	1	天津市	2	1971	45	4	36000	10.49	1	5	1
0	3	0	0	天津市	1	1969	47	3	50000	10.82	0	4	3
1	4	0	1	天津市	1	1983	33	4	300000	12.61	0	5	4
1	4	2	0	天津市	1	1940	76	4	61200	11.02	1	4	3
0	3	0	0	天津市	2	1984	32	2	70000	11.16	3	3	4
1	4	0	1	天津市	1	1971	45	4	80000	11.29	1	4	4
1	4	1	1	天津市	2	1953	63	4	120000	11.7	2	5	4
0	0	2	0	天津市	1	1946	70	3	39600	10.59	1	3	3
1	4	0	1	天津市	1	1980	36	3	30000	10.31	1	4	2
0	0	0	0	天津市	2	1953	63	2	36000	10.49	1	4	2
1	3	1	0	天津市	2	1965	51	4	100000	11.51	3	4	4
0	1	0	0	天津市	2	1939	77	4	60000	11	1	3	3
1	0	0	0	天津市	1	1930	86	1	15000	9.62	1	3	3
1	4	0	1	天津市	1	1974	42	4	50000	10.82	0	5	2
0	3	1	1	天津市	1	1986	30	2	30000	10.31	0	4	3
1	4	0	1	天津市	2	1991	25	4	160000	11.98	1	5	3
1	3	3	1	天津市	2	1986	30	2	50000	10.82	0	3	3
1	3	0	1	天津市	1	1967	49	2	30000	10.31	0	4	3
0	4	0	1	天津市	2	1970	46	4	70000	11.16	1	2	3
1	3	3	1	天津市	1	1975	41	4	60000	11	2	4	3
1	0	0	0	天津市	2	1938	78	4	50000	10.82	1	3	3
0	3	1	1	天津市	2	1961	55	2	10000	9.21	1	2	2
0	4	2	1	天津市	2	1975	41	4	60000	11	1	3	3
1	4	0	0	天津市	2	1968	48	3	30000	10.31	1	2	2
1	4	0	1	天津市	2	1964	52	3	50000	10.82	1	4	3
1	4	9	1	天津市	2	1985	31	4	70000	11.16	1	3	2
0	0	0	0	天津市	1	1936	80	1	36000	10.49	0	4	3
1	3	0	0	天津市	2	1953	63	2	72000	11.18	1	4	4
0	4	0	1	天津市	2	1969	47	2	85000	11.35	1	3	3
0	3	1	0	天津市	2	1957	59	2	60000	11	1	5	3
0	0	0	0	天津市	1	1944	72	4	80000	11.29	1	2	3
1	4	2	0	天津市	2	1958	58	3	40000	10.6	1	4	2
1	3	2	1	天津市	1	1965	51	3	40000	10.6	1	3	2
1	3	2	1	天津市	2	1972	44	4	100000	11.51	1	4	3
1	4	2	1	天津市	1	1980	36	4	50000	10.82	0	3	2
0	4	0	1	天津市	2	1962	54	3	20000	9.9	1	2	2
0	4	0	1	天津市	2	1964	52	4	60000	11	3	4	3
0	3	0	0	天津市	2	1994	22	3	24000	10.09	0	5	3
1	3	2	1	天津市	1	1975	41	4	20000	9.9	1	4	2
1	4	0	1	天津市	2	1991	25	3	100000	11.51	0	4	2
0	0	0	0	天津市	2	1961	55	3	36000	10.49	1	1	2
0	4	0	1	天津市	1	1982	34	4	40000	10.6	0	5	3
0	0	0	0	河北省	2	1954	62	2	36000	10.49	2	3	3
0	0	0	0	河北省	2	1948	68	1	20000	9.9	1	4	3
1	0	0	0	河北省	1	1942	74	1	1260	7.14	0	5	3
0	0	0	0	河北省	1	1944	72	1	4000	8.29	2	3	2
0	0	0	0	河北省	2	1952	64	1	10000	9.21	1	2	2
0	0	0	0	河北省	2	1955	61	2	30000	10.31	1	4	3
0	0	0	0	河北省	2	1957	59	1	10000	9.21	1	3	2
0	3	0	0	河北省	2	1962	54	2	3000	8.01	2	2	3
0	0	0	0	河北省	1	1949	67	1	1000	6.91	0	2	3
1	0	1	0	河北省	1	1974	42	2	20000	9.9	0	3	3
0	0	0	0	河北省	1	1959	57	1	5000	8.52	1	1	3
0	0	0	0	河北省	1	1964	52	2	2000	7.6	0	3	2
0	4	0	1	河北省	2	1983	33	2	40000	10.6	1	5	3
0	0	0	0	河北省	1	1957	59	3	5000	8.52	1	2	2
0	0	0	0	河北省	1	1954	62	1	3000	8.01	2	1	2
1	4	0	1	河北省	2	1986	30	4	70000	11.16	1	4	3
0	0	0	0	河北省	1	1949	67	2	7000	8.85	0	2	1
0	3	0	1	河北省	2	1957	59	2	20800	9.94	1	2	2
0	0	0	0	河北省	2	1952	64	1	10000	9.21	1	4	3
1	2	0	0	河北省	1	1977	39	1	15000	9.62	0	5	3
0	0	0	0	河北省	1	1964	52	1	6000	8.7	1	3	3
0	0	0	0	河北省	2	1953	63	1	4500	8.41	1	2	1
0	4	0	1	河北省	2	1947	69	3	60000	11	0	4	4
1	4	2	0	河北省	1	1979	37	2	30000	10.31	1	3	2
0	0	0	0	河北省	1	1937	79	1	1200	7.09	0	2	3
0	3	0	0	河北省	1	1972	44	4	12000	9.39	0	4	3
0	3	0	1	河北省	1	1962	54	4	13400	9.5	2	4	3
0	4	2	1	河北省	2	1974	42	4	20000	9.9	2	4	3
1	3	2	1	河北省	1	1970	46	4	75000	11.23	1	3	4
0	2	1	1	河北省	1	1971	45	3	21600	9.98	1	4	3
0	3	3	1	河北省	1	1981	35	4	50000	10.82	1	4	3
1	0	0	0	河北省	1	1953	63	1	12500	9.43	1	4	3
1	4	0	1	河北省	2	1986	30	4	55000	10.92	1	5	3
1	4	0	1	河北省	2	1981	35	3	25000	10.13	1	3	2
0	4	1	1	河北省	1	1980	36	3	25000	10.13	0	3	2
1	4	0	1	河北省	2	1971	45	4	55000	10.92	1	4	3
0	4	3	1	河北省	2	1950	66	1	50000	10.82	1	4	4
0	4	0	1	河北省	2	1978	38	4	65000	11.08	1	4	3
0	4	2	1	河北省	1	1981	35	3	40000	10.6	2	4	2
1	4	0	1	河北省	1	1969	47	4	24000	10.09	1	3	3
1	4	0	1	河北省	1	1973	43	4	60000	11	3	5	3
1	4	0	0	河北省	2	1953	63	2	20000	9.9	1	5	3
0	1	2	1	河北省	1	1976	40	2	40000	10.6	0	3	3
0	4	0	1	河北省	2	1981	35	3	30000	10.31	1	4	3
0	4	1	1	河北省	2	1975	41	4	65000	11.08	1	3	3
1	4	2	1	河北省	1	1983	33	4	20000	9.9	1	2	3
0	4	0	1	河北省	1	1987	29	2	25000	10.13	0	5	2
0	4	2	1	河北省	1	1978	38	4	40000	10.6	1	3	3
1	3	1	1	河北省	1	1975	41	2	30000	10.31	1	3	3
0	4	2	1	河北省	2	1979	37	4	80000	11.29	1	3	3
0	3	0	1	河北省	2	1978	38	3	80000	11.29	2	4	3
1	3	0	1	河北省	1	1983	33	4	100000	11.51	0	4	3
1	4	0	0	河北省	1	1983	33	4	50000	10.82	0	5	3
0	3	2	1	河北省	2	1980	36	3	40000	10.6	1	4	3
1	2	2	0	河北省	2	1957	59	3	19000	9.85	1	3	3
0	0	0	0	河北省	2	1946	70	1	1000	6.91	1	2	2
1	4	2	1	河北省	1	1982	34	2	30000	10.31	1	2	3
0	0	0	0	河北省	2	1953	63	1	1000	6.91	1	2	2
0	3	0	1	河北省	2	1983	33	2	15000	9.62	0	4	1
1	4	0	1	河北省	1	1988	28	2	10000	9.21	0	3	2
0	0	0	0	河北省	2	1956	60	2	20000	9.9	1	4	3
1	3	2	1	河北省	2	1979	37	4	50000	10.82	0	3	3
1	0	0	0	河北省	1	1958	58	1	11000	9.31	0	2	3
0	2	2	0	河北省	1	1975	41	2	30000	10.31	1	5	2
0	0	0	0	河北省	1	1951	65	1	10000	9.21	0	3	3
0	3	0	1	河北省	2	1985	31	2	30000	10.31	1	5	2
0	0	0	0	河北省	1	1976	40	2	9000	9.1	0	3	2
0	0	0	0	河北省	2	1956	60	1	19200	9.86	2	3	3
0	0	0	0	河北省	1	1956	60	1	1000	6.91	0	3	3
0	3	0	1	河北省	1	1983	33	1	10000	9.21	0	4	2
0	1	0	0	河北省	2	1972	44	1	20000	9.9	1	4	3
1	0	0	0	河北省	1	1956	60	1	1000	6.91	0	3	3
0	3	0	1	河北省	1	1981	35	2	25000	10.13	0	5	2
0	0	0	0	河北省	2	1956	60	2	9000	9.1	0	3	3
0	0	0	0	河北省	2	1943	73	2	660	6.49	1	5	3
0	0	0	0	河北省	2	1962	54	2	2500	7.82	1	2	2
0	3	0	1	河北省	1	1966	50	2	20000	9.9	0	4	3
1	0	0	0	河北省	1	1979	37	2	10000	9.21	0	3	3
0	0	0	0	河北省	1	1963	53	1	1000	6.91	0	3	2
0	2	1	1	河北省	2	1966	50	3	10000	9.21	1	5	3
0	4	3	1	河北省	2	1987	29	3	25000	10.13	1	4	3
1	2	0	0	河北省	1	1976	40	2	10000	9.21	0	3	2
0	0	0	0	河北省	1	1966	50	3	20000	9.9	1	3	1
0	0	0	0	河北省	2	1957	59	2	2000	7.6	1	2	2
0	0	0	0	河北省	1	1970	46	1	2000	7.6	0	3	3
0	0	0	0	河北省	1	1959	57	2	2000	7.6	0	4	3
0	0	0	0	河北省	1	1948	68	1	5000	8.52	1	3	3
1	0	0	0	河北省	2	1959	57	2	24000	10.09	1	3	3
0	0	0	0	河北省	1	1962	54	1	2000	7.6	0	3	2
1	4	1	1	河北省	2	1998	18	2	12000	9.39	0	5	2
1	0	0	0	河北省	2	1954	62	2	30000	10.31	0	3	3
0	0	0	0	河北省	1	1966	50	1	5000	8.52	0	2	3
0	3	0	1	河北省	1	1995	21	4	5000	8.52	0	3	3
0	0	0	0	河北省	1	1949	67	2	2000	7.6	1	3	3
0	2	2	0	河北省	1	1986	30	2	2000	7.6	0	5	3
0	3	1	0	河北省	1	1972	44	1	1000	6.91	1	4	3
1	0	0	0	河北省	1	1959	57	2	1000	6.91	1	3	1
1	0	0	0	河北省	2	1957	59	3	12000	9.39	2	3	2
0	1	0	0	河北省	1	1965	51	2	3000	8.01	0	3	2
0	3	0	1	河北省	1	1976	40	3	30000	10.31	0	4	2
0	3	0	1	河北省	1	1966	50	3	5000	8.52	0	3	2
0	0	0	0	河北省	2	1937	79	4	24000	10.09	1	4	4
1	4	0	1	河北省	1	1988	28	3	30000	10.31	0	4	3
1	2	0	0	河北省	2	1972	44	2	30000	10.31	1	4	3
0	0	0	0	河北省	1	1967	49	1	6000	8.7	0	4	3
0	3	0	1	河北省	1	1981	35	1	10000	9.21	0	3	2
0	0	0	0	河北省	2	1955	61	1	5000	8.52	1	4	2
0	0	0	0	河北省	2	1960	56	1	4000	8.29	1	4	2
0	0	0	0	河北省	2	1955	61	1	8000	8.99	1	4	3
0	0	0	0	河北省	2	1958	58	3	30000	10.31	1	3	2
1	0	0	0	河北省	1	1957	59	1	10000	9.21	0	2	2
0	0	0	0	河北省	2	1978	38	1	30000	10.31	1	4	2
0	0	0	0	河北省	1	1943	73	1	1000	6.91	0	2	2
1	4	2	1	河北省	2	1977	39	4	50000	10.82	2	3	4
1	3	2	0	河北省	1	1973	43	4	40000	10.6	1	4	3
0	3	0	1	河北省	2	1969	47	4	20000	9.9	1	5	3
0	3	0	1	河北省	2	1981	35	4	20000	9.9	0	5	3
0	4	0	1	河北省	1	1966	50	4	47000	10.76	1	2	2
1	1	0	0	河北省	2	1970	46	2	80000	11.29	1	5	3
1	3	0	1	河北省	2	1991	25	4	30000	10.31	1	5	3
1	3	0	0	河北省	2	1967	49	3	10000	9.21	1	5	3
1	3	0	1	河北省	1	1974	42	2	30000	10.31	0	5	2
1	3	3	1	河北省	1	1988	28	3	50000	10.82	1	4	3
1	3	2	1	河北省	2	1989	27	4	80000	11.29	1	2	3
1	4	0	1	河北省	2	1986	30	2	40000	10.6	0	5	2
1	3	3	1	河北省	2	1988	28	2	24000	10.09	0	5	2
0	2	0	1	河北省	2	1981	35	2	12000	9.39	1	3	3
0	3	0	1	河北省	1	1983	33	2	12000	9.39	1	2	2
0	0	0	0	河北省	2	1940	76	2	8000	8.99	1	2	3
0	2	0	0	河北省	1	1965	51	2	10000	9.21	1	2	3
0	0	0	0	河北省	1	1949	67	1	1200	7.09	1	2	3
0	0	0	0	河北省	2	1961	55	3	10000	9.21	1	3	3
1	3	0	1	河北省	1	1996	20	4	500	6.21	0	5	2
0	1	0	0	河北省	1	1973	43	2	10000	9.21	0	3	1
1	1	0	0	河北省	2	1972	44	2	20000	9.9	1	5	2
0	0	0	0	河北省	1	1952	64	1	4000	8.29	2	3	3
0	0	0	0	河北省	2	1952	64	1	24000	10.09	1	4	2
0	4	0	1	河北省	1	1988	28	4	20000	9.9	0	5	2
0	0	0	0	河北省	1	1969	47	1	12000	9.39	0	2	2
0	2	0	1	河北省	2	1988	28	2	30000	10.31	1	4	2
0	3	0	0	河北省	2	1954	62	2	40200	10.6	1	4	3
0	1	0	0	河北省	1	1967	49	2	1000	6.91	1	2	3
0	0	0	0	河北省	1	1947	69	3	45024	10.71	1	2	4
1	0	0	0	河北省	2	1952	64	4	36000	10.49	1	2	3
0	0	0	0	河北省	2	1961	55	2	2000	7.6	2	4	2
1	0	0	0	河北省	1	1961	55	1	5000	8.52	0	2	2
0	0	0	0	河北省	2	1961	55	2	6000	8.7	2	3	2
0	0	0	0	河北省	1	1976	40	1	16000	9.68	1	4	2
0	0	0	0	河北省	2	1944	72	2	2000	7.6	2	4	3
1	0	0	0	河北省	2	1949	67	1	1000	6.91	1	4	2
0	3	2	1	河北省	2	1982	34	2	30000	10.31	1	5	3
0	0	0	0	河北省	2	1967	49	2	12000	9.39	1	3	2
0	0	0	0	河北省	2	1959	57	1	6000	8.7	1	3	1
0	3	0	1	河北省	2	1976	40	2	24000	10.09	1	5	3
1	4	0	1	河北省	1	1971	45	2	5000	8.52	0	3	2
0	0	0	0	河北省	1	1948	68	1	1500	7.31	0	3	3
0	0	0	0	河北省	1	1956	60	1	4000	8.29	1	4	3
0	0	0	0	河北省	1	1942	74	1	1200	7.09	0	3	2
1	0	0	0	河北省	2	1949	67	1	5000	8.52	1	5	3
0	0	0	0	河北省	1	1964	52	1	10000	9.21	0	5	3
0	3	3	1	河北省	2	1982	34	2	30000	10.31	1	3	2
0	0	0	0	河北省	1	1950	66	1	1000	6.91	1	2	2
0	2	0	0	河北省	2	1979	37	2	24000	10.09	1	5	3
0	0	0	0	河北省	2	1954	62	2	10000	9.21	1	1	3
0	0	0	0	河北省	1	1957	59	1	1200	7.09	0	4	2
1	0	0	0	河北省	1	1975	41	2	40000	10.6	0	5	3
1	0	0	0	河北省	1	1959	57	1	4000	8.29	0	2	3
0	2	0	0	河北省	2	1974	42	2	30000	10.31	1	1	2
0	0	0	0	河北省	2	1970	46	2	20000	9.9	0	2	2
0	0	0	0	河北省	1	1947	69	1	1000	6.91	0	5	2
0	0	2	0	河北省	1	1974	42	3	30000	10.31	0	5	4
0	0	0	0	河北省	1	1970	46	2	10000	9.21	0	4	2
0	0	0	0	河北省	1	1966	50	1	5000	8.52	0	4	2
1	3	0	1	河北省	2	1988	28	2	10000	9.21	0	4	3
0	0	0	0	河北省	2	1977	39	2	36000	10.49	1	5	2
0	3	2	1	河北省	1	1982	34	2	40000	10.6	1	5	3
1	4	1	1	河北省	2	1995	21	2	20000	9.9	0	5	4
0	0	0	0	河北省	1	1951	65	1	3000	8.01	2	1	3
1	0	0	0	河北省	1	1967	49	1	10000	9.21	1	5	3
0	4	0	1	河北省	2	1975	41	2	30000	10.31	1	3	2
0	4	1	1	山西省	1	1994	22	4	40000	10.6	0	4	2
0	3	2	1	山西省	2	1977	39	1	150000	11.92	2	4	3
0	4	3	1	山西省	2	1983	33	4	72000	11.18	0	4	4
1	3	2	1	山西省	1	1973	43	4	50000	10.82	2	4	3
0	3	0	1	山西省	2	1963	53	3	20000	9.9	0	4	2
1	3	0	1	山西省	2	1971	45	4	30000	10.31	0	4	3
0	1	0	0	山西省	1	1930	86	4	40000	10.6	1	4	3
1	4	0	1	山西省	1	1970	46	4	50000	10.82	1	3	2
0	3	0	1	山西省	2	1957	59	3	40000	10.6	0	4	3
0	0	0	0	山西省	2	1945	71	2	16800	9.73	1	3	3
1	4	0	1	山西省	2	1990	26	3	30000	10.31	0	4	2
0	4	0	1	山西省	1	1971	45	3	60000	11	1	4	3
1	4	0	1	山西省	1	1977	39	3	48000	10.78	1	3	3
1	1	2	0	山西省	2	1967	49	4	80000	11.29	1	4	3
1	4	2	1	山西省	1	1957	59	2	24000	10.09	0	3	3
1	4	0	1	山西省	2	1994	22	4	18000	9.8	0	3	3
0	3	5	1	山西省	1	1971	45	4	100000	11.51	1	4	3
1	3	0	1	山西省	1	1975	41	4	60000	11	1	4	3
1	3	0	1	山西省	1	1967	49	2	20000	9.9	0	3	2
0	3	0	0	山西省	1	1975	41	1	10000	9.21	0	3	2
1	0	0	0	山西省	1	1970	46	1	80000	11.29	0	4	3
0	3	2	0	山西省	2	1991	25	2	30000	10.31	0	5	3
1	3	0	1	山西省	2	1977	39	3	48000	10.78	2	5	3
0	3	0	1	山西省	1	1997	19	2	20000	9.9	0	5	2
1	4	0	1	山西省	2	1975	41	2	40000	10.6	0	4	3
1	4	0	1	山西省	2	1981	35	4	50000	10.82	1	5	3
0	0	0	0	山西省	1	1953	63	2	2400	7.78	0	4	3
1	1	1	1	山西省	2	1973	43	1	50000	10.82	1	4	3
1	2	0	1	山西省	2	1962	54	2	33000	10.4	1	4	2
0	0	0	0	山西省	2	1938	78	2	36000	10.49	1	4	3
0	1	0	1	山西省	1	1974	42	1	20000	9.9	0	3	1
0	0	0	0	山西省	1	1964	52	2	50000	10.82	1	4	2
0	2	0	0	山西省	1	1967	49	2	30000	10.31	0	4	1
0	3	1	1	山西省	2	1963	53	1	20000	9.9	1	2	1
1	3	0	1	山西省	2	1992	24	4	40000	10.6	0	4	3
1	3	0	1	山西省	2	1963	53	3	100000	11.51	1	3	3
1	3	3	1	山西省	1	1984	32	4	100000	11.51	1	4	3
1	2	2	0	山西省	1	1949	67	3	42000	10.65	0	4	3
1	3	0	1	山西省	1	1986	30	4	72000	11.18	1	5	3
0	2	0	0	山西省	2	1959	57	4	360000	12.79	4	4	4
1	3	0	1	山西省	2	1992	24	4	70000	11.16	0	4	3
0	4	3	1	山西省	2	1991	25	4	6000	8.7	0	4	3
0	3	0	1	山西省	2	1965	51	4	200000	12.21	1	3	3
1	4	5	1	山西省	1	1989	27	4	50000	10.82	1	4	4
1	4	3	1	山西省	1	1977	39	4	40000	10.6	1	3	3
1	2	0	1	山西省	2	1957	59	4	100000	11.51	1	3	3
0	2	0	0	山西省	2	1951	65	4	120000	11.7	1	4	3
1	3	0	1	山西省	2	1965	51	4	160000	11.98	1	4	3
1	3	0	1	山西省	2	1972	44	3	80000	11.29	1	5	3
1	4	0	0	山西省	2	1987	29	4	100000	11.51	0	3	3
1	3	0	1	山西省	2	1972	44	4	150000	11.92	2	3	3
1	0	0	0	山西省	1	1942	74	3	36000	10.49	1	4	3
0	3	0	1	山西省	1	1971	45	4	30000	10.31	1	4	3
1	4	0	1	山西省	2	1985	31	4	70000	11.16	1	4	3
1	4	0	1	山西省	2	1995	21	4	1700	7.44	0	2	2
1	4	0	1	山西省	1	1965	51	3	40000	10.6	1	3	2
1	2	0	1	山西省	2	1979	37	2	600000	13.3	2	4	4
0	4	0	1	山西省	2	1966	50	2	5000	8.52	1	4	2
1	3	0	1	山西省	2	1988	28	3	100000	11.51	0	4	4
1	4	2	1	山西省	2	1993	23	3	30000	10.31	1	4	1
0	4	0	1	山西省	2	1973	43	2	20000	9.9	1	4	3
0	3	0	0	山西省	1	1962	54	2	20000	9.9	0	3	3
1	3	2	1	山西省	2	1986	30	4	60000	11	0	4	3
1	2	1	0	山西省	2	1978	38	3	100000	11.51	1	4	4
1	4	0	1	山西省	1	1992	24	4	40000	10.6	0	5	2
0	2	0	0	山西省	2	1941	75	2	18000	9.8	1	1	2
1	4	2	1	山西省	2	1992	24	4	6000	8.7	0	4	2
0	4	0	1	山西省	2	1970	46	2	20000	9.9	1	3	1
1	4	0	1	山西省	2	1990	26	2	40000	10.6	0	5	2
1	0	0	0	山西省	2	1966	50	3	30000	10.31	1	5	3
1	3	0	0	山西省	2	1974	42	3	20000	9.9	0	4	2
0	3	0	0	山西省	2	1969	47	3	20000	9.9	0	4	2
0	1	0	0	山西省	1	1964	52	1	2000	7.6	0	5	2
0	4	0	1	山西省	2	1974	42	1	4000	8.29	1	4	2
1	0	0	0	山西省	2	1943	73	2	40000	10.6	1	5	4
1	4	0	1	山西省	1	1993	23	3	4000	8.29	0	5	2
1	3	0	1	山西省	2	1992	24	4	10000	9.21	0	5	2
1	4	0	1	山西省	2	1977	39	1	30000	10.31	1	5	3
0	0	0	0	山西省	2	1944	72	2	3000	8.01	1	4	2
1	4	0	1	山西省	1	1989	27	3	9000	9.1	0	4	2
0	3	0	0	山西省	1	1973	43	1	3500	8.16	0	3	2
1	2	0	0	山西省	2	1958	58	1	12000	9.39	1	5	2
1	3	2	0	山西省	2	1987	29	2	40000	10.6	0	5	2
1	4	0	1	山西省	1	1970	46	3	20000	9.9	1	5	3
0	0	0	0	山西省	2	1944	72	1	4000	8.29	1	4	2
0	2	0	0	山西省	2	1957	59	2	30000	10.31	1	4	2
1	3	0	1	山西省	1	1972	44	4	60000	11	0	5	3
0	4	3	1	山西省	1	1990	26	4	20000	9.9	0	4	3
1	3	3	1	山西省	2	1967	49	4	200000	12.21	2	4	3
1	4	0	1	山西省	1	1987	29	4	10000	9.21	0	5	3
1	3	1	1	山西省	2	1966	50	3	50000	10.82	1	4	3
1	4	0	0	山西省	2	1954	62	4	70000	11.16	1	5	3
1	2	0	0	山西省	2	1970	46	2	30000	10.31	1	5	2
0	0	0	0	山西省	2	1959	57	1	20000	9.9	1	5	2
1	3	3	1	山西省	2	1956	60	3	40000	10.6	1	5	4
0	3	0	0	山西省	1	1967	49	2	30000	10.31	0	4	3
0	3	0	0	山西省	2	1952	64	2	70000	11.16	1	3	3
0	3	0	0	山西省	2	1959	57	3	20000	9.9	0	4	2
0	3	0	1	山西省	1	1967	49	4	60000	11	2	5	3
1	3	2	1	山西省	2	1972	44	2	40000	10.6	0	3	2
1	3	0	1	山西省	1	1973	43	3	23000	10.04	0	4	3
0	4	2	1	山西省	2	1985	31	3	60000	11	0	4	3
0	4	0	1	山西省	2	1976	40	2	20000	9.9	1	4	2
0	0	0	0	山西省	2	1944	72	3	30000	10.31	0	4	3
1	3	0	1	山西省	1	1975	41	4	35000	10.46	1	5	3
1	4	0	1	山西省	1	1974	42	3	50000	10.82	0	4	3
1	3	0	0	山西省	1	1970	46	2	3000	8.01	0	3	2
1	4	1	0	山西省	2	1987	29	4	20000	9.9	0	4	3
0	3	0	1	山西省	1	1976	40	1	10000	9.21	0	4	3
0	3	0	1	山西省	1	1964	52	4	60000	11	1	4	3
1	3	0	1	山西省	1	1955	61	3	4000	8.29	0	4	3
1	4	0	1	山西省	1	1993	23	3	10000	9.21	0	5	2
1	4	0	1	山西省	2	1975	41	2	30000	10.31	0	5	2
1	2	0	1	山西省	1	1973	43	3	10000	9.21	0	3	2
0	3	3	1	山西省	2	1976	40	2	40000	10.6	0	4	3
0	3	0	1	山西省	2	1995	21	3	10000	9.21	0	5	1
1	4	0	1	山西省	2	1980	36	2	30000	10.31	0	5	3
1	3	0	0	山西省	2	1982	34	3	100000	11.51	0	4	3
0	0	0	0	山西省	1	1954	62	2	22000	10	1	4	3
0	0	0	0	山西省	2	1962	54	3	30000	10.31	2	2	3
0	3	4	1	山西省	1	1971	45	3	60000	11	2	4	4
0	2	0	0	山西省	2	1966	50	2	10000	9.21	1	4	3
0	4	1	1	山西省	1	1973	43	1	50000	10.82	0	2	2
1	4	0	1	山西省	1	1953	63	3	20000	9.9	1	3	3
0	0	0	0	山西省	1	1951	65	3	40000	10.6	1	4	3
0	4	3	1	山西省	1	1969	47	4	50000	10.82	1	3	3
0	2	0	0	山西省	2	1958	58	2	30000	10.31	0	5	3
0	0	0	0	山西省	2	1935	81	1	10000	9.21	1	2	3
0	3	0	1	山西省	2	1977	39	4	40000	10.6	0	4	3
0	3	2	0	山西省	2	1954	62	2	50000	10.82	2	4	3
0	4	0	1	山西省	1	1967	49	4	40000	10.6	1	4	3
1	4	0	1	山西省	2	1971	45	4	48000	10.78	1	4	2
0	0	0	0	山西省	1	1950	66	1	15000	9.62	1	4	3
1	2	0	0	山西省	2	1960	56	2	30000	10.31	1	2	3
1	4	0	1	山西省	1	1996	20	4	2500	7.82	0	4	3
0	1	0	0	山西省	1	1965	51	4	50000	10.82	1	4	3
1	4	2	1	山西省	2	1983	33	4	49200	10.8	1	5	3
0	4	0	1	山西省	2	1953	63	2	30000	10.31	1	5	3
1	3	0	1	山西省	2	1985	31	4	30000	10.31	1	4	3
0	4	0	1	山西省	2	1991	25	3	50000	10.82	1	5	2
1	4	3	1	山西省	1	1978	38	4	50000	10.82	0	5	3
0	3	0	1	山西省	2	1972	44	2	30000	10.31	1	3	3
0	4	2	1	山西省	1	1992	24	3	16800	9.73	0	4	3
0	0	0	0	山西省	1	1956	60	1	300	5.7	0	2	2
1	4	0	1	山西省	2	1968	48	4	100000	11.51	1	5	3
1	0	0	0	山西省	1	1969	47	2	10000	9.21	1	4	3
0	4	0	1	山西省	2	1981	35	4	36000	10.49	0	4	3
0	0	0	0	山西省	1	1952	64	3	20000	9.9	1	4	3
0	4	0	1	山西省	1	1979	37	4	24000	10.09	1	5	3
1	4	1	1	山西省	1	1981	35	3	24000	10.09	1	5	2
0	4	0	1	山西省	1	1997	19	3	9000	9.1	0	5	3
0	4	0	1	山西省	2	1978	38	4	35000	10.46	1	4	3
1	4	0	1	山西省	2	1965	51	3	60000	11	1	4	3
0	3	2	1	山西省	2	1972	44	2	30000	10.31	1	3	3
0	3	1	0	山西省	1	1965	51	4	50000	10.82	1	5	4
1	0	0	0	山西省	1	1951	65	1	6960	8.85	0	5	3
1	3	0	0	山西省	2	1967	49	2	30000	10.31	1	5	3
0	0	0	0	山西省	1	1952	64	1	8000	8.99	1	5	2
0	4	0	1	山西省	2	1978	38	3	30000	10.31	1	4	3
0	1	0	0	山西省	2	1959	57	2	30000	10.31	1	4	3
0	1	0	0	山西省	2	1961	55	2	20000	9.9	1	2	3
0	0	0	0	山西省	2	1970	46	1	15000	9.62	1	2	2
1	0	0	0	山西省	2	1942	74	2	960	6.87	1	3	3
1	4	0	1	山西省	2	1990	26	3	40000	10.6	1	5	3
0	4	0	1	山西省	2	1973	43	2	40000	10.6	1	3	2
0	0	0	0	山西省	1	1969	47	2	10000	9.21	1	4	3
0	3	3	0	山西省	2	1984	32	3	40000	10.6	1	4	3
0	0	0	0	山西省	1	1954	62	1	4600	8.43	0	2	2
0	1	2	0	山西省	2	1970	46	3	15000	9.62	1	3	3
1	3	3	1	山西省	2	1982	34	4	35000	10.46	2	3	3
1	0	0	0	山西省	1	1958	58	1	9000	9.1	0	5	3
0	4	2	1	山西省	2	1988	28	2	24000	10.09	1	5	2
1	0	0	0	山西省	1	1969	47	2	15000	9.62	1	5	3
0	2	1	0	山西省	1	1960	56	3	10000	9.21	1	4	3
0	0	0	0	内蒙古自治区	2	1955	61	2	10000	9.21	1	4	2
0	0	0	0	内蒙古自治区	1	1949	67	1	40000	10.6	1	3	3
0	0	0	0	内蒙古自治区	1	1947	69	1	10000	9.21	1	3	3
0	2	0	0	内蒙古自治区	1	1987	29	1	45000	10.71	0	3	3
0	0	0	0	内蒙古自治区	2	1969	47	1	20000	9.9	1	3	2
1	4	0	1	内蒙古自治区	1	1984	32	4	30000	10.31	0	4	3
1	3	0	1	内蒙古自治区	2	1969	47	4	70000	11.16	1	4	3
0	0	0	0	内蒙古自治区	1	1939	77	3	10000	9.21	0	3	3
0	2	1	0	内蒙古自治区	1	1968	48	2	60000	11	1	3	3
1	0	0	0	内蒙古自治区	1	1952	64	1	40000	10.6	1	2	3
0	0	0	0	内蒙古自治区	2	1956	60	1	24000	10.09	0	3	3
0	0	0	0	内蒙古自治区	1	1940	76	1	10000	9.21	0	3	3
0	0	0	0	内蒙古自治区	2	1955	61	1	10000	9.21	1	2	3
1	2	0	0	内蒙古自治区	2	1967	49	1	50000	10.82	1	3	3
1	2	0	1	内蒙古自治区	1	1971	45	2	50000	10.82	0	4	3
0	2	0	0	内蒙古自治区	2	1965	51	2	10000	9.21	1	3	3
0	1	0	0	内蒙古自治区	1	1957	59	1	12000	9.39	0	3	3
0	0	0	0	内蒙古自治区	2	1958	58	2	15000	9.62	1	1	2
0	0	0	0	内蒙古自治区	2	1950	66	1	15000	9.62	1	4	1
0	1	1	0	内蒙古自治区	2	1951	65	1	50000	10.82	1	5	3
1	2	0	0	内蒙古自治区	2	1970	46	2	20000	9.9	1	4	3
0	0	0	0	内蒙古自治区	1	1945	71	1	1000	6.91	1	2	2
0	0	0	0	内蒙古自治区	2	1955	61	2	3000	8.01	1	4	2
1	0	0	0	内蒙古自治区	2	1951	65	1	10000	9.21	1	4	1
1	2	1	0	内蒙古自治区	1	1976	40	2	3000	8.01	0	4	3
1	3	0	1	内蒙古自治区	2	1981	35	2	8000	8.99	0	5	3
0	0	0	0	内蒙古自治区	2	1940	76	1	10000	9.21	1	4	3
0	0	0	0	内蒙古自治区	1	1964	52	1	7000	8.85	0	2	3
1	4	0	1	内蒙古自治区	2	1991	25	3	42000	10.65	0	5	3
0	1	0	0	内蒙古自治区	1	1973	43	1	10000	9.21	0	4	4
0	0	0	0	内蒙古自治区	1	1957	59	1	11000	9.31	0	2	3
1	1	0	1	内蒙古自治区	2	1958	58	2	10000	9.21	1	4	3
1	0	0	0	内蒙古自治区	1	1955	61	1	13000	9.47	0	4	3
1	0	0	0	内蒙古自治区	1	1967	49	1	12000	9.39	0	3	3
0	1	1	0	内蒙古自治区	2	1959	57	1	15000	9.62	1	4	3
1	0	0	0	内蒙古自治区	1	1950	66	2	30000	10.31	0	5	3
0	0	0	0	内蒙古自治区	1	1956	60	1	4000	8.29	0	2	1
0	1	0	0	内蒙古自治区	1	1956	60	1	20000	9.9	1	4	3
1	4	0	1	内蒙古自治区	2	1977	39	1	20000	9.9	1	4	3
1	3	0	1	内蒙古自治区	2	1989	27	4	40000	10.6	0	4	3
0	0	0	0	内蒙古自治区	1	1968	48	1	10000	9.21	0	4	3
1	3	1	0	内蒙古自治区	1	1967	49	2	46000	10.74	0	4	4
1	0	0	0	内蒙古自治区	2	1956	60	1	20000	9.9	1	3	3
0	3	1	0	内蒙古自治区	2	1981	35	2	10000	9.21	1	5	3
0	0	0	0	内蒙古自治区	1	1951	65	1	10000	9.21	1	3	2
0	0	0	0	内蒙古自治区	1	1950	66	1	15000	9.62	0	5	3
0	0	0	0	内蒙古自治区	2	1947	69	1	8000	8.99	0	4	3
0	0	0	0	内蒙古自治区	1	1955	61	1	10000	9.21	0	3	3
0	0	0	0	内蒙古自治区	1	1969	47	1	10000	9.21	1	5	2
0	0	0	0	内蒙古自治区	2	1947	69	1	28800	10.27	0	3	3
0	0	0	0	内蒙古自治区	2	1977	39	1	10000	9.21	1	5	3
1	0	0	1	辽宁省	1	1948	68	1	30000	10.31	0	4	2
0	0	0	0	辽宁省	1	1959	57	3	8400	9.04	0	1	2
1	4	0	1	辽宁省	1	1991	25	4	300000	12.61	1	3	3
1	4	0	1	辽宁省	1	1989	27	4	30000	10.31	0	5	4
1	4	0	1	辽宁省	2	1961	55	4	60000	11	1	4	3
1	0	0	0	辽宁省	1	1955	61	2	26400	10.18	1	4	2
0	0	0	0	辽宁省	1	1955	61	2	24000	10.09	1	3	2
1	3	0	1	辽宁省	2	1990	26	4	300000	12.61	1	2	4
1	4	1	0	辽宁省	2	1975	41	1	60000	11	1	2	2
1	0	0	0	辽宁省	2	1939	77	3	33600	10.42	1	3	2
0	4	1	1	辽宁省	1	1982	34	2	60000	11	1	4	3
0	0	0	0	辽宁省	2	1951	65	2	10800	9.29	1	4	2
0	2	0	0	辽宁省	2	1937	79	3	150000	11.92	1	4	3
0	3	1	0	辽宁省	2	1985	31	4	42000	10.65	1	5	2
1	2	2	0	辽宁省	2	1964	52	3	400000	12.9	1	4	4
0	1	0	0	辽宁省	2	1943	73	2	40000	10.6	1	4	3
1	3	1	1	辽宁省	2	1960	56	2	30000	10.31	1	1	1
1	0	0	0	辽宁省	1	1966	50	2	72000	11.18	1	4	2
0	3	0	1	辽宁省	2	1956	60	2	24000	10.09	1	3	2
1	0	0	0	辽宁省	2	1941	75	3	60000	11	0	4	3
0	0	0	0	辽宁省	2	1953	63	2	36000	10.49	1	3	3
1	0	0	0	辽宁省	1	1953	63	2	20000	9.9	1	3	2
0	3	0	1	辽宁省	2	1980	36	3	45000	10.71	0	4	3
1	4	0	1	辽宁省	2	1996	20	3	36000	10.49	0	5	2
1	3	2	1	辽宁省	1	1978	38	4	70000	11.16	1	4	3
0	0	0	0	辽宁省	2	1993	23	2	41000	10.62	0	5	3
1	3	2	1	辽宁省	1	1989	27	4	150000	11.92	1	5	3
0	3	0	0	辽宁省	1	1970	46	1	20000	9.9	0	1	1
0	3	0	0	辽宁省	2	1961	55	4	100000	11.51	2	3	2
1	4	2	1	辽宁省	2	1970	46	4	45000	10.71	1	4	3
1	4	0	1	辽宁省	2	1993	23	2	40000	10.6	0	4	2
1	4	0	1	辽宁省	2	1988	28	4	45000	10.71	1	4	3
0	3	1	0	辽宁省	2	1963	53	2	30000	10.31	1	3	2
0	1	0	1	辽宁省	2	1975	41	1	30000	10.31	0	5	1
0	0	0	0	辽宁省	1	1937	79	1	20400	9.92	1	2	2
1	4	2	1	辽宁省	2	1991	25	3	50000	10.82	0	4	2
0	0	0	0	辽宁省	2	1958	58	2	20000	9.9	0	1	2
1	0	0	0	辽宁省	1	1944	72	2	27600	10.23	1	2	3
0	2	0	0	辽宁省	1	1945	71	3	50000	10.82	1	4	3
1	3	2	1	辽宁省	1	1979	37	4	40000	10.6	0	4	4
0	3	0	1	辽宁省	2	1970	46	4	60000	11	3	5	3
0	0	0	0	辽宁省	2	1944	72	3	30000	10.31	1	4	4
0	1	1	0	辽宁省	1	1952	64	2	18000	9.8	1	2	3
0	1	0	0	辽宁省	1	1953	63	3	30000	10.31	1	3	3
1	4	1	1	辽宁省	2	1962	54	3	45000	10.71	1	4	4
0	4	0	1	辽宁省	1	1975	41	4	60000	11	1	3	3
1	0	0	0	辽宁省	2	1947	69	1	21072	9.96	1	3	2
0	4	3	1	辽宁省	1	1993	23	4	30000	10.31	0	4	2
1	3	0	1	辽宁省	1	1971	45	4	60000	11	1	4	4
1	4	3	1	辽宁省	2	1988	28	4	50000	10.82	0	5	3
1	4	0	1	辽宁省	2	1989	27	3	80000	11.29	1	5	3
1	2	0	1	辽宁省	1	1975	41	2	42000	10.65	1	3	2
1	3	0	1	辽宁省	2	1990	26	4	80000	11.29	1	3	3
1	3	2	0	辽宁省	2	1975	41	3	100000	11.51	1	3	2
0	4	2	1	辽宁省	1	1992	24	4	35000	10.46	0	5	3
1	3	0	1	辽宁省	2	1993	23	4	30000	10.31	0	5	2
0	3	0	1	辽宁省	2	1980	36	4	60000	11	1	4	3
1	4	0	1	辽宁省	1	1988	28	4	80000	11.29	1	4	3
1	4	0	1	辽宁省	1	1983	33	2	35000	10.46	0	2	2
1	3	0	1	辽宁省	2	1977	39	4	140000	11.85	2	3	4
0	3	0	1	辽宁省	1	1993	23	2	30000	10.31	0	4	3
1	4	0	1	辽宁省	1	1993	23	4	30000	10.31	0	5	3
1	3	0	1	辽宁省	2	1978	38	3	6000	8.7	1	3	2
1	0	0	0	辽宁省	2	1967	49	2	50000	10.82	1	4	4
1	3	0	1	辽宁省	2	1989	27	4	50000	10.82	1	4	3
1	4	0	1	辽宁省	1	1989	27	4	40000	10.6	0	4	2
1	4	0	1	辽宁省	2	1994	22	3	100000	11.51	0	4	2
0	3	0	1	辽宁省	2	1995	21	4	80000	11.29	0	4	3
1	3	0	1	辽宁省	1	1980	36	4	80000	11.29	1	3	2
0	1	0	0	辽宁省	2	1946	70	1	50000	10.82	1	3	3
1	4	0	0	辽宁省	1	1985	31	3	30000	10.31	1	4	3
1	4	0	1	辽宁省	1	1992	24	4	40000	10.6	1	4	4
1	4	0	1	辽宁省	2	1983	33	4	150000	11.92	1	5	3
0	4	2	1	辽宁省	1	1993	23	4	50000	10.82	0	4	2
0	3	0	1	辽宁省	2	1985	31	4	90000	11.41	1	4	3
1	4	0	1	辽宁省	1	1987	29	4	70000	11.16	1	5	3
1	4	0	1	辽宁省	2	1984	32	4	100000	11.51	1	5	2
1	3	3	0	辽宁省	1	1971	45	4	80000	11.29	1	3	2
0	4	0	1	辽宁省	2	1987	29	4	100000	11.51	1	4	3
1	4	0	1	辽宁省	2	1977	39	4	80000	11.29	1	4	2
1	1	0	0	辽宁省	1	1962	54	1	24000	10.09	1	4	2
1	4	0	1	辽宁省	1	1968	48	4	70000	11.16	1	3	3
0	2	0	1	辽宁省	2	1990	26	4	200000	12.21	1	2	3
1	2	1	1	辽宁省	1	1975	41	4	40000	10.6	0	4	3
0	2	1	0	辽宁省	2	1963	53	2	40000	10.6	1	5	3
1	3	0	0	辽宁省	2	1971	45	1	50000	10.82	1	4	3
1	3	1	0	辽宁省	2	1968	48	3	50000	10.82	1	4	3
0	1	0	0	辽宁省	2	1963	53	2	60000	11	1	4	2
1	3	0	1	辽宁省	2	1978	38	2	50000	10.82	1	5	3
1	3	0	1	辽宁省	1	1975	41	3	24000	10.09	1	4	2
0	0	0	0	辽宁省	2	1947	69	3	32000	10.37	0	3	3
1	0	0	0	辽宁省	1	1954	62	3	30000	10.31	0	4	3
0	3	1	1	辽宁省	2	1962	54	2	90000	11.41	1	4	3
1	2	0	0	辽宁省	1	1970	46	2	25000	10.13	1	4	3
0	2	0	0	辽宁省	2	1948	68	4	20400	9.92	0	3	1
1	3	0	1	辽宁省	1	1973	43	2	30000	10.31	0	4	3
1	3	0	0	辽宁省	2	1968	48	2	60000	11	1	4	3
1	3	0	1	辽宁省	1	1971	45	3	70000	11.16	1	4	3
1	3	0	0	辽宁省	2	1972	44	3	40000	10.6	1	4	3
1	3	0	1	辽宁省	1	1973	43	3	30000	10.31	0	4	3
1	3	2	1	辽宁省	2	1994	22	4	30000	10.31	0	4	2
0	2	0	0	辽宁省	1	1976	40	2	30000	10.31	1	4	3
1	2	1	0	辽宁省	1	1983	33	2	20000	9.9	0	5	2
1	3	3	1	辽宁省	1	1990	26	4	25000	10.13	1	4	2
0	0	0	0	辽宁省	1	1946	70	3	20000	9.9	1	3	2
0	0	0	0	辽宁省	1	1961	55	2	40000	10.6	0	3	2
0	4	0	1	辽宁省	2	1962	54	4	70000	11.16	1	4	4
1	4	0	1	辽宁省	2	1970	46	3	70000	11.16	1	4	4
0	3	1	0	辽宁省	2	1968	48	2	70000	11.16	0	4	2
1	3	0	1	辽宁省	2	1967	49	2	6000	8.7	2	5	3
1	0	0	0	辽宁省	1	1965	51	1	10000	9.21	1	2	2
0	4	0	1	辽宁省	2	1990	26	1	42000	10.65	0	4	1
0	0	0	0	辽宁省	1	1942	74	3	26000	10.17	1	4	3
0	4	3	1	辽宁省	1	1973	43	4	50000	10.82	1	4	3
0	0	0	0	辽宁省	2	1944	72	1	24000	10.09	1	3	3
1	4	0	1	辽宁省	2	1999	17	2	20000	9.9	0	5	3
0	3	1	0	辽宁省	1	1959	57	4	50000	10.82	1	4	3
1	4	2	1	辽宁省	1	1961	55	2	60000	11	1	4	4
0	4	3	1	辽宁省	2	1990	26	4	30000	10.31	1	4	2
0	0	0	0	辽宁省	2	1957	59	2	30000	10.31	0	3	3
0	4	0	1	辽宁省	1	1947	69	3	38400	10.56	1	3	3
1	3	0	0	辽宁省	2	1950	66	2	50000	10.82	1	3	4
1	4	0	1	辽宁省	1	1974	42	4	50000	10.82	1	4	3
0	3	1	1	辽宁省	2	1961	55	2	30000	10.31	1	4	3
0	0	0	0	辽宁省	2	1937	79	3	30000	10.31	1	3	2
0	3	0	0	辽宁省	1	1979	37	4	20000	9.9	0	3	2
1	3	0	1	辽宁省	2	1956	60	4	60000	11	1	5	3
0	3	4	1	辽宁省	2	1964	52	4	60000	11	0	5	2
0	0	0	0	辽宁省	2	1947	69	2	2440	7.8	0	3	3
0	3	1	1	辽宁省	1	1982	34	2	24000	10.09	0	4	2
0	0	0	0	辽宁省	1	1953	63	2	23000	10.04	0	3	2
0	0	0	0	辽宁省	2	1950	66	4	50000	10.82	1	4	4
0	0	0	0	辽宁省	1	1964	52	4	20000	9.9	1	4	3
0	3	1	1	辽宁省	2	1968	48	1	60000	11	1	4	2
0	2	1	1	辽宁省	1	1965	51	2	24000	10.09	1	5	2
1	4	0	0	辽宁省	1	1966	50	2	16000	9.68	1	2	2
0	0	0	0	辽宁省	1	1953	63	1	24000	10.09	0	2	1
0	0	0	0	辽宁省	1	1953	63	1	60000	11	1	1	3
0	0	0	0	辽宁省	1	1953	63	1	20000	9.9	1	3	3
0	0	0	0	辽宁省	1	1960	56	1	14400	9.57	1	2	2
0	0	0	0	辽宁省	2	1958	58	1	5000	8.52	1	3	2
0	0	0	0	辽宁省	1	1952	64	1	17600	9.78	1	4	2
0	0	0	0	辽宁省	2	1957	59	3	30000	10.31	2	2	4
0	0	0	0	辽宁省	1	1967	49	1	20000	9.9	1	1	1
0	0	0	0	辽宁省	1	1957	59	1	3000	8.01	0	3	3
0	3	0	1	辽宁省	1	1978	38	1	20000	9.9	2	4	3
1	3	0	0	辽宁省	1	1954	62	1	15600	9.66	1	3	3
0	0	0	0	辽宁省	2	1957	59	1	43000	10.67	1	4	1
1	0	0	0	辽宁省	2	1959	57	3	4000	8.29	1	2	2
0	4	2	1	辽宁省	1	1970	46	2	20000	9.9	1	3	3
0	0	0	0	辽宁省	1	1966	50	2	2000	7.6	1	1	1
0	3	1	1	辽宁省	1	1968	48	4	30000	10.31	1	4	3
1	4	0	1	辽宁省	1	1964	52	3	20000	9.9	1	5	3
1	3	0	0	辽宁省	1	1955	61	3	20000	9.9	1	3	2
0	0	0	0	辽宁省	2	1940	76	2	20000	9.9	1	5	2
0	0	0	0	辽宁省	1	1942	74	1	1020	6.93	1	2	2
0	4	0	1	辽宁省	2	1973	43	4	50000	10.82	1	5	4
1	4	0	1	辽宁省	2	1990	26	4	20000	9.9	1	5	2
1	4	0	1	辽宁省	2	1986	30	4	30000	10.31	0	4	3
1	4	0	1	辽宁省	2	1963	53	4	60000	11	2	4	2
0	0	0	0	辽宁省	2	1945	71	1	1020	6.93	1	3	2
0	0	0	0	辽宁省	2	1945	71	4	60000	11	1	4	2
1	4	2	1	辽宁省	1	1972	44	3	100000	11.51	1	3	4
1	3	0	1	辽宁省	2	1993	23	4	70000	11.16	1	3	4
0	4	0	1	辽宁省	1	1961	55	4	20000	9.9	1	4	3
0	4	1	1	辽宁省	2	1974	42	4	40000	10.6	1	5	2
1	4	0	1	辽宁省	1	1971	45	4	50000	10.82	1	3	4
0	2	0	0	辽宁省	1	1965	51	3	48000	10.78	1	3	3
1	4	0	1	辽宁省	2	1980	36	4	70000	11.16	1	4	4
1	4	1	1	辽宁省	1	1965	51	4	20000	9.9	1	3	2
1	3	0	0	辽宁省	2	1954	62	4	40000	10.6	1	4	2
0	2	0	0	辽宁省	1	1961	55	3	20000	9.9	1	3	1
0	4	0	0	辽宁省	2	1952	64	4	50000	10.82	1	4	3
1	3	0	0	辽宁省	2	1959	57	4	50000	10.82	1	4	3
1	4	0	1	辽宁省	1	1968	48	4	80000	11.29	1	4	3
1	4	0	1	辽宁省	1	1989	27	4	60000	11	1	4	4
1	2	0	0	辽宁省	2	1975	41	4	36000	10.49	2	4	3
0	4	0	1	辽宁省	1	1978	38	4	30000	10.31	1	4	3
1	4	0	1	辽宁省	1	1978	38	4	30000	10.31	1	5	3
1	3	0	1	辽宁省	2	1963	53	4	80000	11.29	1	4	3
0	3	0	0	辽宁省	2	1961	55	2	30000	10.31	1	2	3
0	4	1	1	辽宁省	1	1995	21	4	30000	10.31	0	5	3
1	1	0	0	辽宁省	2	1964	52	4	40000	10.6	2	4	4
1	3	0	1	辽宁省	1	1966	50	4	40000	10.6	1	3	4
0	4	1	1	辽宁省	1	1989	27	3	20000	9.9	0	5	2
0	4	2	1	辽宁省	2	1960	56	4	80000	11.29	1	4	3
0	0	0	0	辽宁省	1	1932	84	1	2100	7.65	1	1	3
1	4	0	1	辽宁省	1	1967	49	4	90000	11.41	1	5	3
1	3	0	1	辽宁省	1	1981	35	4	78000	11.26	1	4	4
0	0	0	0	辽宁省	1	1965	51	2	20000	9.9	1	2	2
1	4	0	1	辽宁省	2	1989	27	4	90000	11.41	1	3	3
1	4	0	1	辽宁省	2	1982	34	4	150000	11.92	3	5	3
0	4	0	1	辽宁省	2	1977	39	4	80000	11.29	3	4	3
1	4	0	1	辽宁省	1	1970	46	3	10000	9.21	1	3	2
0	4	1	1	辽宁省	2	1970	46	3	75000	11.23	1	2	1
1	4	0	0	辽宁省	1	1967	49	4	48200	10.78	1	4	2
1	0	0	0	辽宁省	1	1952	64	1	8000	8.99	1	3	2
0	0	0	0	辽宁省	1	1944	72	2	20000	9.9	1	3	3
0	0	1	0	辽宁省	1	1944	72	1	2000	7.6	1	2	3
0	4	0	1	辽宁省	1	1986	30	4	45000	10.71	0	5	4
1	0	0	0	辽宁省	1	1932	84	2	24000	10.09	0	4	2
1	4	1	1	辽宁省	2	1959	57	4	60000	11	2	4	3
1	3	0	1	辽宁省	2	1960	56	4	110000	11.61	1	3	5
0	4	0	1	辽宁省	2	1980	36	2	50000	10.82	1	5	3
0	0	0	0	辽宁省	1	1955	61	1	3000	8.01	0	3	1
1	4	0	1	辽宁省	1	1990	26	4	30000	10.31	0	4	3
1	4	0	1	辽宁省	1	1975	41	4	50000	10.82	1	3	2
0	3	2	1	辽宁省	2	1993	23	2	30000	10.31	1	5	3
0	0	0	0	辽宁省	1	1948	68	4	24000	10.09	1	3	2
0	0	0	0	辽宁省	1	1973	43	2	16000	9.68	1	4	1
0	0	0	0	辽宁省	1	1948	68	1	18000	9.8	1	4	2
0	4	1	1	辽宁省	2	1970	46	4	80000	11.29	1	4	3
0	0	0	0	辽宁省	2	1944	72	1	1020	6.93	0	3	2
0	3	0	0	辽宁省	2	1987	29	2	4000	8.29	1	4	3
0	0	0	0	辽宁省	1	1964	52	2	3000	8.01	1	5	3
1	3	0	1	辽宁省	2	1956	60	1	1000	6.91	1	3	2
0	0	0	0	辽宁省	1	1946	70	1	600	6.4	1	1	1
1	0	0	0	辽宁省	2	1955	61	4	50000	10.82	1	3	3
0	0	0	0	辽宁省	1	1934	82	1	500	6.21	1	4	2
1	0	0	0	辽宁省	2	1939	77	3	36000	10.49	1	4	4
0	0	0	0	辽宁省	1	1939	77	1	5020	8.52	0	1	2
1	4	0	1	辽宁省	2	1976	40	4	80000	11.29	0	4	3
0	0	0	0	辽宁省	1	1954	62	1	8000	8.99	1	1	3
0	0	0	0	辽宁省	2	1948	68	2	4800	8.48	1	1	1
1	2	0	0	辽宁省	2	1970	46	2	25000	10.13	1	4	3
0	0	0	0	辽宁省	1	1972	44	1	20000	9.9	0	3	3
0	0	0	0	辽宁省	1	1959	57	1	5000	8.52	0	2	1
0	0	0	0	辽宁省	1	1966	50	1	4000	8.29	0	2	2
0	0	0	0	辽宁省	2	1935	81	1	5640	8.64	1	2	3
0	2	1	1	辽宁省	1	1968	48	1	8000	8.99	1	2	1
0	4	0	1	辽宁省	2	1980	36	2	30000	10.31	1	3	3
0	3	0	0	辽宁省	2	1986	30	3	30000	10.31	1	2	2
0	0	0	0	辽宁省	2	1965	51	1	10000	9.21	1	3	3
0	4	0	0	辽宁省	2	1987	29	2	25000	10.13	1	4	3
1	0	0	0	辽宁省	2	1943	73	1	31000	10.34	0	3	4
0	0	0	0	辽宁省	2	1979	37	3	100000	11.51	1	5	3
0	0	0	0	辽宁省	2	1944	72	2	25000	10.13	1	5	2
1	1	0	0	辽宁省	1	1962	54	2	20000	9.9	0	4	3
1	3	0	1	辽宁省	2	1984	32	4	50000	10.82	2	4	3
0	2	1	1	辽宁省	2	1977	39	4	20000	9.9	1	3	1
0	1	0	0	辽宁省	2	1966	50	2	25000	10.13	1	3	1
1	2	0	0	辽宁省	1	1974	42	2	10000	9.21	0	4	2
1	4	0	1	辽宁省	2	1993	23	2	60000	11	1	5	3
0	4	0	1	辽宁省	1	1984	32	3	20000	9.9	1	3	3
0	0	0	0	辽宁省	2	1942	74	2	1020	6.93	1	4	2
1	4	0	1	辽宁省	2	1991	25	4	80000	11.29	0	4	3
1	0	0	0	辽宁省	2	1938	78	1	30000	10.31	1	2	3
0	0	0	0	辽宁省	1	1965	51	2	28800	10.27	0	3	3
1	4	0	1	辽宁省	1	1986	30	2	25000	10.13	0	4	3
0	2	0	0	辽宁省	2	1962	54	3	36000	10.49	1	5	3
0	3	2	1	辽宁省	2	1986	30	2	20000	9.9	0	5	2
1	4	0	1	辽宁省	2	1991	25	4	250000	12.43	2	5	5
1	4	1	1	辽宁省	1	1981	35	2	50000	10.82	0	3	3
1	3	0	1	辽宁省	2	1963	53	3	10000	9.21	1	4	4
0	2	0	0	辽宁省	2	1947	69	2	26000	10.17	0	3	2
0	3	0	0	辽宁省	2	1958	58	2	24000	10.09	1	4	3
0	0	0	0	辽宁省	1	1948	68	2	20000	9.9	0	4	3
0	0	0	0	辽宁省	1	1935	81	2	25000	10.13	0	4	3
0	4	1	1	辽宁省	1	1966	50	2	15000	9.62	1	3	3
0	1	0	0	辽宁省	2	1960	56	3	40000	10.6	0	3	3
1	2	0	0	辽宁省	2	1950	66	4	60000	11	1	4	4
1	4	0	1	辽宁省	1	1988	28	3	35000	10.46	0	4	3
1	4	2	1	辽宁省	1	1993	23	2	36000	10.49	1	3	3
0	0	0	0	辽宁省	2	1954	62	2	20000	9.9	1	3	2
1	4	3	1	辽宁省	2	1992	24	4	50000	10.82	0	4	3
0	0	0	0	辽宁省	1	1940	76	1	70000	11.16	1	3	3
1	4	0	1	辽宁省	1	1991	25	4	24000	10.09	0	5	2
1	4	0	1	辽宁省	2	1992	24	4	25000	10.13	0	4	2
0	4	0	1	辽宁省	2	1990	26	2	36000	10.49	0	4	3
0	0	0	0	辽宁省	2	1946	70	1	36000	10.49	1	5	3
1	0	0	0	辽宁省	1	1954	62	1	20000	9.9	1	2	2
0	4	2	1	辽宁省	1	1992	24	4	60000	11	0	4	3
1	4	0	1	辽宁省	2	1994	22	2	50000	10.82	0	5	3
0	0	0	0	辽宁省	1	1960	56	2	20000	9.9	0	4	3
0	0	0	0	辽宁省	2	1968	48	1	4800	8.48	1	1	1
0	2	0	0	辽宁省	1	1958	58	2	21600	9.98	0	4	3
0	0	0	0	辽宁省	1	1934	82	2	35000	10.46	0	4	3
0	0	0	0	辽宁省	1	1926	90	1	6960	8.85	1	3	2
1	4	0	1	辽宁省	1	1981	35	2	30000	10.31	1	5	3
0	4	0	1	辽宁省	2	1973	43	2	28800	10.27	0	3	3
1	4	2	1	辽宁省	1	1971	45	3	60000	11	1	4	4
0	1	0	0	辽宁省	2	1956	60	3	20000	9.9	0	5	3
0	0	0	0	辽宁省	1	1954	62	2	15000	9.62	1	4	2
1	3	0	1	辽宁省	1	1992	24	3	30000	10.31	0	4	3
0	0	0	0	辽宁省	2	1936	80	1	24000	10.09	1	3	3
1	3	0	1	辽宁省	2	1971	45	3	100000	11.51	0	5	3
0	4	2	1	辽宁省	1	1993	23	4	20000	9.9	0	5	3
0	4	1	1	辽宁省	2	1976	40	4	25000	10.13	1	5	3
0	0	1	0	辽宁省	1	1962	54	2	35000	10.46	0	2	2
0	0	0	0	辽宁省	1	1936	80	1	30000	10.31	0	3	3
0	0	0	0	辽宁省	1	1937	79	1	10000	9.21	1	5	3
0	3	0	1	辽宁省	2	1968	48	3	13000	9.47	0	4	3
0	4	1	1	辽宁省	2	1962	54	3	20000	9.9	1	4	3
0	4	2	1	辽宁省	1	1993	23	4	50000	10.82	0	4	3
0	4	0	1	辽宁省	1	1981	35	4	30000	10.31	0	5	3
0	4	0	1	辽宁省	1	1982	34	3	30000	10.31	0	3	2
0	1	0	0	辽宁省	2	1954	62	2	30000	10.31	1	3	3
0	2	0	1	辽宁省	2	1986	30	2	80000	11.29	1	4	3
0	3	0	0	辽宁省	2	1986	30	2	50000	10.82	0	4	3
1	0	0	0	辽宁省	2	1957	59	1	20000	9.9	0	2	2
1	2	0	1	辽宁省	1	1973	43	2	12000	9.39	0	3	3
0	3	1	1	辽宁省	1	1973	43	3	14000	9.55	0	3	3
0	0	0	0	辽宁省	2	1941	75	2	32400	10.39	0	3	3
1	0	0	0	辽宁省	2	1953	63	3	25000	10.13	1	3	2
0	0	0	0	辽宁省	2	1941	75	2	28000	10.24	1	3	2
0	4	0	1	辽宁省	1	1978	38	3	20000	9.9	1	3	1
0	0	0	0	辽宁省	1	1939	77	3	30000	10.31	0	3	3
0	0	0	0	辽宁省	2	1950	66	2	15000	9.62	0	2	2
0	3	1	1	辽宁省	2	1964	52	2	100000	11.51	0	3	2
1	2	0	0	辽宁省	1	1972	44	2	40000	10.6	2	3	3
0	3	0	1	辽宁省	1	1969	47	4	19000	9.85	0	5	3
0	4	3	0	辽宁省	1	1989	27	4	20000	9.9	0	5	2
0	3	0	0	吉林省	1	1962	54	3	30000	10.31	1	2	2
0	2	0	0	吉林省	2	1944	72	2	30000	10.31	0	4	2
0	0	0	0	吉林省	2	1938	78	3	51600	10.85	1	2	3
0	0	0	0	吉林省	1	1938	78	2	28800	10.27	0	5	2
0	2	0	1	吉林省	2	1983	33	3	10000	9.21	0	5	1
0	0	0	0	吉林省	1	1947	69	3	25000	10.13	0	2	3
0	3	2	1	吉林省	1	1989	27	2	50400	10.83	0	2	3
0	3	0	1	吉林省	1	1955	61	4	180000	12.1	1	4	4
0	3	0	1	吉林省	2	1945	71	4	29760	10.3	1	4	2
1	4	2	1	吉林省	2	1984	32	2	36000	10.49	1	5	3
0	0	0	0	吉林省	2	1947	69	2	33600	10.42	1	1	1
0	0	0	0	吉林省	2	1945	71	2	6900	8.84	1	1	1
0	2	0	1	吉林省	2	1949	67	3	48000	10.78	1	2	3
0	4	0	1	吉林省	2	1990	26	4	50000	10.82	0	5	3
0	3	0	0	吉林省	2	1993	23	4	50000	10.82	0	5	3
1	3	1	0	吉林省	1	1971	45	3	50000	10.82	0	4	2
0	0	0	0	吉林省	2	1949	67	2	24000	10.09	1	4	3
0	0	0	0	吉林省	2	1956	60	1	18250	9.81	0	2	2
0	0	0	0	吉林省	1	1935	81	1	24000	10.09	0	4	3
0	4	1	1	吉林省	1	1954	62	2	36000	10.49	2	3	3
1	3	3	1	吉林省	1	1978	38	4	100000	11.51	2	5	3
1	4	0	1	吉林省	2	1994	22	4	100000	11.51	0	4	2
1	4	0	1	吉林省	2	1977	39	4	40000	10.6	1	5	3
0	0	0	0	吉林省	2	1939	77	4	60000	11	1	2	3
1	0	0	0	吉林省	1	1958	58	3	24000	10.09	0	4	3
0	4	0	1	吉林省	2	1992	24	4	36000	10.49	0	5	3
0	0	0	0	吉林省	1	1952	64	1	18000	9.8	0	5	3
0	1	0	0	吉林省	1	1961	55	2	12000	9.39	0	2	2
0	0	0	0	吉林省	1	1942	74	4	42000	10.65	1	4	3
1	2	0	0	吉林省	1	1973	43	3	30000	10.31	0	4	3
0	0	0	0	吉林省	1	1960	56	2	22680	10.03	1	5	3
0	4	0	0	吉林省	1	1950	66	2	22800	10.03	1	5	3
0	4	0	1	吉林省	1	1958	58	3	24000	10.09	0	4	3
1	0	0	0	吉林省	1	1954	62	2	36000	10.49	1	4	4
0	0	0	0	吉林省	1	1952	64	1	12000	9.39	0	2	3
0	4	0	1	吉林省	1	1972	44	3	40000	10.6	0	5	3
1	4	0	1	吉林省	2	1982	34	2	12000	9.39	0	5	2
0	3	0	1	吉林省	2	1952	64	2	30000	10.31	0	5	2
0	3	0	0	吉林省	1	1971	45	3	24000	10.09	0	4	1
1	0	0	0	吉林省	2	1946	70	1	48000	10.78	1	5	3
0	2	0	1	吉林省	2	1985	31	2	40000	10.6	0	4	1
0	4	0	1	吉林省	1	1982	34	3	40000	10.6	0	4	3
1	1	2	1	吉林省	2	1986	30	2	100000	11.51	2	5	3
0	0	0	0	吉林省	1	1950	66	2	24000	10.09	0	1	3
1	3	0	1	吉林省	1	1990	26	4	80000	11.29	1	4	3
1	3	1	1	吉林省	2	1988	28	4	50000	10.82	0	4	2
1	2	0	1	吉林省	2	1954	62	4	50000	10.82	1	4	4
0	4	0	1	吉林省	2	1987	29	4	70000	11.16	0	5	3
0	4	0	1	吉林省	2	1989	27	4	50000	10.82	0	5	3
0	0	0	0	吉林省	2	1941	75	3	80000	11.29	0	4	3
1	3	0	1	吉林省	2	1986	30	4	70000	11.16	0	4	2
0	3	0	0	吉林省	1	1984	32	2	30000	10.31	0	4	3
0	3	0	1	吉林省	1	1995	21	3	40000	10.6	0	5	3
1	3	0	1	吉林省	2	1981	35	4	700000	13.46	1	5	4
0	3	1	0	吉林省	1	1981	35	2	40000	10.6	0	4	3
1	3	1	1	吉林省	1	1990	26	4	80000	11.29	0	4	3
1	4	0	1	吉林省	2	1983	33	4	40000	10.6	1	3	2
0	3	0	1	吉林省	1	1990	26	4	40000	10.6	0	4	3
0	0	0	0	吉林省	1	1947	69	4	60000	11	1	2	3
1	2	0	0	吉林省	1	1953	63	2	24000	10.09	0	2	3
1	4	0	1	吉林省	2	1991	25	4	108000	11.59	1	3	3
0	3	0	1	吉林省	1	1970	46	2	24000	10.09	1	3	3
0	0	0	0	吉林省	1	1952	64	1	4000	8.29	0	2	3
0	0	0	0	吉林省	2	1950	66	1	3000	8.01	1	2	1
1	0	0	0	吉林省	2	1951	65	1	12000	9.39	1	2	2
0	0	0	0	吉林省	1	1950	66	2	10000	9.21	0	2	2
0	4	0	1	吉林省	1	1964	52	3	60000	11	0	2	3
0	3	0	0	吉林省	2	1975	41	2	110000	11.61	1	5	3
1	0	0	0	吉林省	1	1948	68	1	60000	11	0	4	3
0	0	0	0	吉林省	2	1952	64	2	5500	8.61	2	5	2
0	0	0	0	吉林省	2	1972	44	2	40000	10.6	1	5	3
0	0	0	0	吉林省	2	1964	52	1	21600	9.98	1	4	2
0	0	0	0	吉林省	2	1964	52	1	5000	8.52	2	2	2
0	3	1	1	吉林省	2	1980	36	2	70000	11.16	0	5	3
0	2	0	1	吉林省	2	1974	42	2	45000	10.71	1	4	2
0	0	0	0	吉林省	2	1955	61	2	6000	8.7	1	2	2
1	2	0	0	吉林省	2	1973	43	2	30000	10.31	1	5	2
0	0	0	0	吉林省	2	1946	70	1	30000	10.31	1	4	2
1	0	0	0	吉林省	2	1955	61	2	10000	9.21	1	4	1
0	0	0	0	吉林省	1	1954	62	1	30000	10.31	1	4	3
0	2	0	0	吉林省	1	1941	75	2	24000	10.09	0	4	3
0	2	0	1	吉林省	1	1971	45	3	10000	9.21	0	4	2
0	3	0	1	吉林省	1	1983	33	4	20000	9.9	0	4	3
1	0	0	0	吉林省	1	1944	72	1	23000	10.04	0	1	2
1	4	2	1	吉林省	1	1990	26	4	30000	10.31	0	4	3
0	0	0	0	吉林省	1	1965	51	1	20000	9.9	0	4	2
1	3	0	1	吉林省	2	1963	53	3	40000	10.6	1	4	3
0	0	0	0	吉林省	2	1964	52	2	20000	9.9	1	4	3
1	0	0	0	吉林省	1	1980	36	3	20000	9.9	0	4	2
1	0	0	0	吉林省	1	1971	45	1	20000	9.9	0	5	2
1	4	3	1	吉林省	1	1990	26	4	40000	10.6	0	5	4
0	4	2	1	吉林省	1	1967	49	4	40000	10.6	1	4	4
1	3	0	1	吉林省	2	1971	45	3	80000	11.29	1	4	3
0	3	0	1	吉林省	2	1974	42	1	40000	10.6	1	4	2
1	3	0	1	吉林省	2	1986	30	4	60000	11	1	5	3
1	4	0	1	吉林省	1	1987	29	4	50000	10.82	1	5	3
0	0	0	0	吉林省	1	1964	52	2	20000	9.9	1	4	3
1	4	3	1	吉林省	2	1994	22	3	40000	10.6	0	4	1
0	4	2	1	吉林省	1	1986	30	4	20000	9.9	0	4	3
1	3	0	0	吉林省	1	1972	44	4	30000	10.31	0	4	3
0	2	0	0	吉林省	1	1966	50	2	30000	10.31	0	3	3
0	4	0	1	吉林省	1	1989	27	4	20000	9.9	0	4	2
1	4	0	1	吉林省	1	1989	27	4	50000	10.82	0	5	2
1	4	0	1	吉林省	2	1985	31	4	200000	12.21	1	3	3
0	4	2	0	吉林省	1	1956	60	3	20000	9.9	1	3	2
1	1	0	0	吉林省	1	1953	63	2	20000	9.9	0	3	3
0	4	2	1	吉林省	1	1990	26	4	36000	10.49	1	4	3
1	4	0	1	吉林省	1	1987	29	4	20000	9.9	0	4	3
1	0	0	0	吉林省	1	1954	62	3	30000	10.31	1	2	3
1	4	0	1	吉林省	1	1982	34	4	30000	10.31	1	4	3
0	3	0	1	吉林省	1	1985	31	4	30000	10.31	1	4	3
1	4	0	1	吉林省	1	1993	23	4	20000	9.9	0	5	2
0	1	0	0	吉林省	1	1963	53	3	24000	10.09	0	4	4
1	3	0	0	吉林省	1	1955	61	3	30000	10.31	0	4	3
0	3	0	1	吉林省	1	1982	34	4	25000	10.13	1	4	3
0	4	0	1	吉林省	1	1985	31	4	30000	10.31	1	4	2
0	3	2	1	吉林省	1	1987	29	2	20000	9.9	1	4	3
0	4	2	1	吉林省	1	1985	31	4	24000	10.09	1	4	2
0	0	0	0	吉林省	1	1955	61	1	20000	9.9	1	2	2
1	4	3	1	吉林省	1	1972	44	4	30000	10.31	0	5	3
1	1	2	0	吉林省	2	1970	46	3	20000	9.9	0	4	2
0	0	0	0	吉林省	2	1957	59	2	8400	9.04	1	3	2
1	4	0	1	吉林省	1	1978	38	4	30000	10.31	1	5	3
1	4	0	1	吉林省	1	1989	27	3	36000	10.49	0	5	2
0	3	1	0	吉林省	2	1962	54	3	6000	8.7	0	4	2
0	0	0	0	吉林省	1	1933	83	1	20000	9.9	1	2	3
1	3	2	1	吉林省	2	1954	62	3	30000	10.31	2	4	2
1	4	1	1	吉林省	1	1962	54	3	24000	10.09	1	3	2
0	0	0	0	吉林省	2	1950	66	2	36000	10.49	1	4	3
0	0	0	0	吉林省	1	1944	72	2	25000	10.13	1	4	2
0	0	0	0	吉林省	1	1941	75	3	20000	9.9	1	4	3
0	4	2	1	吉林省	2	1983	33	4	25000	10.13	1	5	1
0	3	0	1	吉林省	2	1962	54	3	30000	10.31	0	4	5
0	0	0	0	吉林省	1	1942	74	1	24000	10.09	0	3	3
1	0	0	0	吉林省	1	1963	53	1	24000	10.09	0	4	2
0	0	0	0	吉林省	2	1928	88	1	72000	11.18	1	3	3
1	4	1	0	吉林省	1	1969	47	2	24000	10.09	1	4	2
0	3	1	1	吉林省	1	1990	26	3	30000	10.31	0	5	2
0	0	0	0	吉林省	2	1963	53	2	4800	8.48	0	2	1
0	0	0	0	吉林省	1	1967	49	1	20000	9.9	1	4	2
0	0	0	0	吉林省	2	1970	46	2	30000	10.31	1	4	3
1	0	0	0	吉林省	1	1947	69	4	60000	11	1	5	3
0	2	0	1	吉林省	1	1984	32	3	30000	10.31	0	5	3
1	3	0	1	吉林省	1	1974	42	2	20000	9.9	0	3	2
0	4	1	1	吉林省	2	1938	78	3	48000	10.78	0	3	3
0	0	0	0	吉林省	2	1935	81	2	60000	11	0	1	3
0	0	0	0	吉林省	2	1963	53	3	17000	9.74	2	3	3
0	3	0	1	吉林省	1	1965	51	3	20000	9.9	1	4	2
0	4	0	1	吉林省	2	1966	50	2	20000	9.9	0	5	2
0	4	3	1	吉林省	1	1986	30	3	30000	10.31	0	5	2
0	0	0	0	吉林省	2	1962	54	1	4800	8.48	1	2	2
0	0	0	0	吉林省	1	1961	55	2	5400	8.59	1	2	2
0	0	0	0	吉林省	2	1981	35	3	20000	9.9	0	4	2
1	2	2	0	吉林省	2	1973	43	3	25000	10.13	0	2	2
0	0	0	0	吉林省	1	1960	56	2	14400	9.57	0	4	2
0	0	0	0	吉林省	1	1961	55	3	15000	9.62	0	3	3
0	0	0	0	吉林省	1	1961	55	2	17000	9.74	0	4	2
1	4	0	1	吉林省	1	1965	51	2	10000	9.21	0	4	2
0	0	0	0	吉林省	2	1961	55	2	20000	9.9	1	4	2
0	0	0	0	吉林省	2	1945	71	1	24000	10.09	1	2	2
0	2	0	0	吉林省	1	1975	41	2	20000	9.9	0	4	3
0	3	0	1	吉林省	2	1965	51	1	12000	9.39	0	3	3
0	0	0	0	吉林省	2	1937	79	2	28000	10.24	1	3	3
0	0	0	0	吉林省	1	1967	49	1	12000	9.39	1	4	3
1	0	0	0	吉林省	2	1966	50	1	20000	9.9	1	3	3
0	2	0	1	吉林省	1	1982	34	1	12000	9.39	0	3	2
1	1	0	0	吉林省	2	1970	46	3	10000	9.21	1	4	2
1	4	4	1	吉林省	2	1976	40	4	30000	10.31	1	5	3
0	2	0	0	吉林省	2	1984	32	2	4000	8.29	0	3	2
0	0	0	0	吉林省	2	1954	62	2	30000	10.31	1	4	2
0	4	0	1	吉林省	2	1991	25	4	20000	9.9	1	5	3
0	3	0	0	吉林省	1	1960	56	3	6000	8.7	0	2	2
0	4	2	1	吉林省	1	1968	48	4	20000	9.9	0	3	3
0	2	0	1	吉林省	2	1962	54	3	10000	9.21	1	3	2
0	2	0	1	吉林省	1	1977	39	2	20000	9.9	0	3	2
0	0	0	0	吉林省	1	1955	61	2	20400	9.92	0	2	3
0	0	0	0	吉林省	1	1953	63	1	20000	9.9	1	2	1
0	0	0	0	吉林省	2	1950	66	2	42000	10.65	0	4	3
0	3	0	1	吉林省	1	1963	53	3	15000	9.62	1	2	2
0	0	0	0	吉林省	1	1951	65	1	960	6.87	0	2	2
0	3	0	1	吉林省	1	1952	64	2	70000	11.16	1	5	3
0	0	0	0	吉林省	1	1958	58	2	15000	9.62	0	4	2
1	4	2	1	吉林省	1	1976	40	1	20000	9.9	0	5	3
0	0	0	0	吉林省	1	1953	63	2	10000	9.21	1	3	1
1	3	3	1	吉林省	2	1990	26	4	36000	10.49	1	4	3
0	0	0	0	吉林省	1	1939	77	1	15600	9.66	1	2	3
1	0	0	0	吉林省	2	1957	59	1	10000	9.21	1	4	2
1	3	1	0	吉林省	2	1950	66	2	25000	10.13	1	3	2
1	3	0	1	吉林省	1	1994	22	4	48000	10.78	0	4	3
1	3	0	1	吉林省	2	1986	30	2	60000	11	0	4	3
0	2	0	1	吉林省	1	1974	42	1	30000	10.31	1	3	3
0	0	0	0	吉林省	1	1939	77	1	4800	8.48	1	2	1
0	0	0	0	吉林省	2	1958	58	2	5000	8.52	1	3	2
0	3	1	1	吉林省	2	1963	53	1	25000	10.13	1	4	2
0	0	0	0	吉林省	1	1953	63	1	10000	9.21	1	3	3
0	0	2	0	吉林省	2	1967	49	2	15300	9.64	1	3	1
0	0	0	0	吉林省	2	1945	71	3	42000	10.65	0	2	3
0	0	0	0	吉林省	2	1952	64	1	12000	9.39	0	4	3
0	0	0	0	吉林省	2	1971	45	2	5500	8.61	0	3	2
0	0	0	0	吉林省	1	1953	63	1	1900	7.55	0	1	2
1	3	0	1	吉林省	1	1972	44	1	15000	9.62	1	4	2
1	3	0	0	吉林省	1	1966	50	2	100000	11.51	1	5	3
0	0	0	0	吉林省	1	1946	70	2	2000	7.6	0	2	1
1	1	0	0	吉林省	1	1976	40	1	20000	9.9	1	4	2
1	0	0	0	吉林省	1	1956	60	1	10000	9.21	1	4	2
0	0	0	0	吉林省	2	1965	51	1	11000	9.31	1	1	2
0	4	0	1	吉林省	1	1976	40	1	20000	9.9	1	4	3
0	0	0	0	吉林省	1	1949	67	2	20000	9.9	0	3	3
[truncated: 7,008 more rows]
